# Supplementary material for: Cellular crosstalk regulates the aqueous humor outflow pathway and provides new targets for glaucoma therapies
Source: Nat Commun. 2021 Oct 18;12:6072. doi: 10.1038/s41467-021-26346-0 (PMC8523664; doi:10.1038/s41467-021-26346-0)
Supplement: Supplementary file 2 — Supplementary Dataset 1 [file 41467_2021_26346_MOESM2_ESM.xlsx]

## Sheet: WT Genes expressed per cluster
	cluster	gene	avg_log2FC_vs_full_dataset	p_val	p_val_corrected	pct_of_cells_in_cluster_expressing_gene	pct_of_cells_in_dataset_expressing_gene
1	SC	Gng11	2.57731	1.1323e-263	2.42415e-259	0.982	0.362
2	SC	Ttc9	1.75308	8.29398e-166	1.77566e-161	0.817	0.063
3	SC	Lrg1	2.03561	4.23897e-159	9.07522e-155	0.881	0.014
4	SC	Galnt1	1.41226	6.56626e-153	1.40577e-148	0.789	0.23
5	SC	Cdh5	2.20866	5.38818e-151	1.15356e-146	0.982	0.034
6	SC	Ecscr	1.97249	1.77388e-149	3.79769e-145	0.963	0.053
7	SC	Pecam1	1.92615	1.54952e-138	3.31736e-134	0.945	0.037
8	SC	Nupr1	2.41122	5.31237e-137	1.13733e-132	0.982	0.477
9	SC	Plvap	1.72636	1.28422e-126	2.74938e-122	0.982	0.059
10	SC	Selp	2.87781	2.07664e-126	4.44587e-122	0.789	0.025
11	SC	Cldn5	2.67855	3.67076e-126	7.85872e-122	0.899	0.04
12	SC	Npnt	1.60172	7.82686e-125	1.67565e-120	0.615	0.084
13	SC	Rasip1	1.37412	2.93634e-121	6.28641e-117	0.844	0.028
14	SC	AA467197	1.59354	3.13066e-121	6.70243e-117	0.734	0.018
15	SC	Ctla2a	2.18065	6.8655e-118	1.46983e-113	0.917	0.048
16	SC	Ccl21a	3.92423	7.33787e-116	1.57097e-111	0.505	0.002
17	SC	Trp53i11	1.51433	1.57372e-114	3.36918e-110	0.761	0.088
18	SC	Gimap6	1.41157	1.13073e-112	2.42077e-108	0.817	0.031
19	SC	Adgrl4	1.08108	2.46482e-111	5.27694e-107	0.734	0.026
20	SC	Ptprb	1.23333	5.39219e-107	1.15441e-102	0.798	0.031
21	SC	Fkbp1a	1.26798	1.75725e-103	3.7621e-99	0.963	0.674
22	SC	Egfl7	1.68385	2.55003e-99	5.45937e-95	0.872	0.059
23	SC	Kdr	1.14396	2.65296e-99	5.67972e-95	0.771	0.034
24	SC	Pgf	2.25745	9.91651e-99	2.12303e-94	0.752	0.126
25	SC	Palmd	1.28588	6.10961e-98	1.30801e-93	0.771	0.079
26	SC	Gbp4	1.68496	1.09061e-97	2.33488e-93	0.761	0.048
27	SC	Ackr2	1.13495	1.20099e-92	2.57119e-88	0.587	0.013
28	SC	Bcl6b	0.963601	1.01914e-91	2.18187e-87	0.615	0.014
29	SC	S1pr1	1.51524	4.53167e-91	9.70185e-87	0.872	0.093
30	SC	Sox18	1.30043	1.27459e-89	2.72878e-85	0.642	0.018
31	SC	Pdgfa	1.7106	4.18975e-89	8.96985e-85	0.917	0.386
32	SC	Clec2d	1.50659	1.86916e-88	4.00169e-84	0.963	0.446
33	SC	Adgrg1	1.19026	2.33107e-87	4.99059e-83	0.752	0.049
34	SC	Adgrf5	1.17727	3.25303e-86	6.96441e-82	0.725	0.036
35	SC	Mmrn2	0.958606	6.50119e-86	1.39184e-81	0.642	0.023
36	SC	Serpine1	1.9134	6.91559e-84	1.48056e-79	0.881	0.246
37	SC	Grrp1	1.21896	1.19643e-83	2.56144e-79	0.624	0.021
38	SC	Eif4ebp1	1.26394	2.44448e-82	5.23339e-78	0.936	0.517
39	SC	Emcn	1.56057	3.07094e-82	6.57457e-78	0.972	0.195
40	SC	N4bp3	1.08059	2.50297e-80	5.3586e-76	0.761	0.115
41	SC	Samd9l	1.25752	1.6338e-78	3.4978e-74	0.853	0.264
42	SC	Cgnl1	1.13844	8.18094e-78	1.75146e-73	0.688	0.11
43	SC	Map4k4	1.13338	5.09664e-77	1.09114e-72	0.899	0.436
44	SC	Slco2a1	1.19909	1.65632e-76	3.54601e-72	0.642	0.047
45	SC	Gbp9	0.998412	1.30026e-73	2.78374e-69	0.651	0.036
46	SC	Rgs16	1.74688	1.01652e-72	2.17626e-68	0.798	0.106
47	SC	Gngt2	1.0226	1.09165e-71	2.33711e-67	0.752	0.065
48	SC	Ppfibp1	1.08454	1.69506e-71	3.62895e-67	0.862	0.414
49	SC	Sash1	1.21499	2.33826e-71	5.00598e-67	0.817	0.296
50	SC	Rab11a	1.02815	2.8191e-69	6.03541e-65	0.881	0.412
51	SC	Nrp2	1.13276	1.57082e-68	3.36298e-64	0.927	0.48
52	SC	Nfat5	1.01431	1.91269e-66	4.09488e-62	0.927	0.501
53	SC	Ralb	1.10663	2.08946e-65	4.47332e-61	0.807	0.253
54	SC	Cd93	1.14516	3.3869e-64	7.251e-60	0.651	0.047
55	SC	Abcg2	1.01998	7.41081e-64	1.58658e-59	0.771	0.123
56	SC	Slfn5	1.35698	2.31913e-63	4.96503e-59	0.817	0.161
57	SC	Psmd1	1.03722	3.77739e-63	8.08702e-59	0.807	0.415
58	SC	Dab2	1.29772	5.21988e-63	1.11752e-58	0.899	0.343
59	SC	Calcrl	1.04918	6.57896e-62	1.40849e-57	0.771	0.11
60	SC	Tfpi2	1.70521	7.45349e-62	1.59572e-57	0.798	0.118
61	SC	Flt1	1.11476	1.52461e-61	3.26405e-57	0.771	0.095
62	SC	Tcf4	1.12892	4.37851e-61	9.37395e-57	0.954	0.479
63	SC	Sele	1.02312	1.44859e-60	3.10128e-56	0.45	0.012
64	SC	Fxyd6	1.44999	8.60984e-60	1.84328e-55	0.862	0.343
65	SC	Mef2a	1.03609	1.24011e-59	2.65495e-55	0.881	0.468
66	SC	Iigp1	1.50347	3.836e-59	8.21249e-55	0.936	0.311
67	SC	Ptpn1	1.00914	1.51037e-58	3.23355e-54	0.899	0.595
68	SC	Nedd9	1.15174	2.15132e-58	4.60575e-54	0.862	0.33
69	SC	Cd34	1.02332	3.09149e-57	6.61858e-53	0.78	0.113
70	SC	Upp1	1.18305	7.0463e-55	1.50854e-50	0.743	0.11
71	SC	Gbp7	1.11724	1.40202e-54	3.00158e-50	0.798	0.263
72	SC	Pkig	0.979146	3.46857e-53	7.42586e-49	0.853	0.387
73	SC	Clic4	0.961284	9.58442e-53	2.05193e-48	1	0.806
74	SC	Pcp4l1	1.07455	3.94752e-52	8.45124e-48	0.743	0.111
75	SC	Msn	0.957417	8.46522e-51	1.81232e-46	0.917	0.534
76	SC	Cdkn1a	1.03798	2.99138e-50	6.40425e-46	0.991	0.849
77	SC	Inhbb	0.952858	7.39921e-50	1.5841e-45	0.505	0.032
78	SC	Dusp6	1.04175	9.25203e-50	1.98077e-45	0.734	0.195
79	SC	Arhgap29	1.04611	3.00583e-49	6.43518e-45	0.826	0.265
80	SC	Ramp2	0.999541	4.47082e-48	9.57158e-44	0.78	0.156
81	SC	Psmb8	1.00183	6.84911e-48	1.46633e-43	0.899	0.404
82	SC	Tgm2	1.10242	6.7235e-47	1.43943e-42	0.862	0.301
83	SC	Plpp3	1.07037	6.97337e-47	1.49293e-42	0.991	0.505
84	SC	Mast4	1.01819	3.7828e-46	8.0986e-42	0.844	0.316
85	SC	Arhgap31	1.1405	1.20728e-45	2.58468e-41	0.789	0.245
86	SC	Parp14	0.96269	8.70401e-45	1.86344e-40	0.899	0.351
87	SC	Rnd1	1.12186	1.49959e-44	3.21048e-40	0.523	0.061
88	SC	Eng	1.00133	7.64975e-44	1.63774e-39	0.862	0.313
89	SC	Cp	0.975562	5.17303e-43	1.10749e-38	0.734	0.18
90	SC	Gbp2	1.27577	6.20343e-43	1.32809e-38	0.899	0.449
91	SC	Arl4a	1.18442	1.81741e-41	3.8909e-37	0.899	0.548
92	SC	Sox4	1.28759	2.23482e-40	4.78454e-36	0.761	0.264
93	SC	Tm4sf1	1.11352	3.10032e-39	6.63748e-35	1	0.707
94	SC	Igtp	1.0089	7.38637e-38	1.58135e-33	0.826	0.346
95	SC	Chst2	0.985982	6.42203e-36	1.37489e-31	0.771	0.229
96	SC	Ly6e	0.984379	6.74869e-36	1.44483e-31	0.679	0.211
97	SC	Maf	0.962848	2.36401e-34	5.0611e-30	0.523	0.161
98	SC	Pfkfb3	1.02343	2.56481e-32	5.49101e-28	0.725	0.259
99	SC	Tcim	1.0776	3.90987e-24	8.37064e-20	0.697	0.248
100	SC	Akap12	0.964266	1.22147e-12	2.61504e-08	0.67	0.349
101	LEC	Mmrn1	3.02116	6.01213e-18	1.28714e-13	1	0.004
102	LEC	Lars2	2.60602	3.20859e-15	6.86927e-11	0.75	0.255
103	LEC	Lyve1	2.74235	8.35254e-13	1.78819e-08	1	0.006
104	LEC	Ccl21a	5.74867	1.60758e-11	3.44166e-07	1	0.004
105	LEC	Cbfa2t3	1.69744	6.77333e-10	1.4501e-05	1	0.02
106	LEC	Megf6	1.37654	3.7786e-09	8.08959e-05	0.5	0.025
107	LEC	Cavin2	1.97506	3.17926e-08	0.000680649	1	0.069
108	LEC	Gm1673	1.42231	1.01654e-07	0.00217631	0.5	0.183
109	LEC	Abca3	1.32952	1.31499e-07	0.00281527	0.5	0.065
110	LEC	Nfat5	1.52636	1.3974e-07	0.0029917	1	0.503
111	LEC	Ttc4	1.32447	1.64163e-07	0.00351456	0.5	0.069
112	LEC	Grap	1.78106	1.98289e-07	0.00424518	1	0.028
113	LEC	Nxn	1.65058	2.1031e-07	0.00450253	1	0.13
114	LEC	Man2b2	1.25941	2.29854e-07	0.00492094	0.5	0.114
115	LEC	Cinp	1.27692	2.85807e-07	0.00611885	0.5	0.112
116	LEC	Sox18	1.72665	3.11418e-07	0.00666714	1	0.021
117	LEC	Cyp4f13	1.32268	3.63079e-07	0.00777315	0.5	0.071
118	LEC	Gpm6a	1.73554	4.43025e-07	0.00948473	1	0.061
119	LEC	Srd5a3	1.27458	5.56239e-07	0.0119085	0.5	0.109
120	LEC	Rassf9	1.38723	9.6992e-07	0.020765	0.5	0.016
121	LEC	Reln	1.92581	1.02618e-06	0.0219694	0.75	0.017
122	LEC	Gng11	1.92884	1.64865e-06	0.0352959	1	0.365
123	LEC	Sgk3	1.21241	1.98979e-06	0.0425993	0.5	0.124
124	LEC	Ecscr	2.08031	2.07779e-06	0.0444833	1	0.058
125	LEC	Tbx1	1.70726	2.30241e-06	0.0492923	0.75	0.028
126	LEC	Cracr2b	1.38374	2.87391e-06	0.0615275	0.75	0.055
127	LEC	Galnt1	1.41634	3.70667e-06	0.0793561	0.75	0.233
128	LEC	Sdccag3	1.28576	4.02861e-06	0.0862485	0.75	0.209
129	LEC	Adgrg3	1.20825	4.15972e-06	0.0890554	0.75	0.013
130	LEC	Cldn5	2.52003	4.94915e-06	0.105956	1	0.044
131	LEC	Hmcn1	1.62656	5.20319e-06	0.111395	0.5	0.152
132	LEC	Gucy1a1	1.8841	6.33731e-06	0.135676	0.5	0.114
133	LEC	Stab1	1.7246	6.51976e-06	0.139581	0.75	0.055
134	LEC	Aplp2	1.29931	6.93061e-06	0.148377	1	0.741
135	LEC	4930503L19Rik	1.32978	7.37855e-06	0.157967	0.5	0.047
136	LEC	Nsg1	1.43056	9.32098e-06	0.199553	0.5	0.141
137	LEC	Plscr3	1.2699	9.58999e-06	0.205312	0.75	0.179
138	LEC	Ephb4	1.37052	1.08587e-05	0.232473	0.75	0.059
139	LEC	Vdac3	1.29303	1.25327e-05	0.268313	1	0.587
140	LEC	Ahnak2	1.40844	1.55708e-05	0.333355	0.5	0.19
141	LEC	Scn1b	1.60505	1.954e-05	0.418331	0.75	0.281
142	LEC	Egfl7	1.61311	2.98576e-05	0.639221	1	0.063
143	LEC	Mrpl15	1.2362	3.28913e-05	0.704169	0.75	0.198
144	LEC	Ushbp1	1.40977	3.41412e-05	0.730929	0.5	0.008
145	LEC	Stc2	1.50147	3.69152e-05	0.790316	0.5	0.01
146	LEC	Flt4	1.50401	4.33861e-05	0.928854	0.5	0.025
147	LEC	Tia1	1.20871	4.62505e-05	0.990176	0.5	0.137
148	LEC	Nfatc1	1.39147	4.98789e-05	1	0.5	0.169
149	LEC	Nqo1	1.19247	5.60522e-05	1	0.75	0.062
150	LEC	Lmo2	1.35443	7.02133e-05	1	1	0.087
151	LEC	Zc3h13	1.13195	8.878e-05	1	0.5	0.196
152	LEC	Prcc	1.18964	9.04614e-05	1	0.75	0.088
153	LEC	Nr3c2	1.14516	0.00013488	1	0.5	0.036
154	LEC	Nts	2.48138	0.00020198	1	0.5	0.003
155	LEC	Ackr2	1.3784	0.00021454	1	0.5	0.016
156	LEC	Rwdd1	1.21943	0.000215766	1	1	0.473
157	LEC	Smg6	1.27155	0.000220213	1	0.75	0.144
158	LEC	Gimap5	1.37543	0.000263649	1	0.5	0.014
159	LEC	Fgl2	1.98139	0.000282902	1	1	0.313
160	LEC	Rasip1	1.46615	0.00037977	1	0.75	0.032
161	LEC	Utrn	1.18256	0.000439768	1	1	0.294
162	LEC	Crk	1.11394	0.000444345	1	1	0.332
163	LEC	Txnip	1.65926	0.000452726	1	1	0.168
164	LEC	Cdh5	1.27756	0.000489314	1	0.75	0.039
165	LEC	Cxxc5	1.21142	0.000506428	1	0.75	0.155
166	LEC	Gimap4	1.47498	0.000511209	1	0.5	0.017
167	LEC	Sema6a	1.39103	0.000539719	1	0.5	0.063
168	LEC	Kdr	1.19165	0.000575185	1	0.75	0.038
169	LEC	Eps15	1.30888	0.000609443	1	0.5	0.176
170	LEC	Ltbp4	1.77483	0.000637698	1	0.5	0.324
171	LEC	Cpne2	1.23026	0.000786066	1	0.75	0.154
172	LEC	Pecam1	1.37566	0.000825881	1	0.75	0.042
173	LEC	Dpysl2	1.34889	0.000937049	1	0.5	0.233
174	LEC	Arl4a	1.70414	0.0010353	1	0.75	0.55
175	LEC	Ppp2r5a	1.24356	0.00117935	1	0.75	0.323
176	LEC	Crip2	1.4355	0.00124285	1	0.75	0.373
177	LEC	Tulp4	1.15534	0.00124292	1	0.75	0.445
178	LEC	Lama4	1.32836	0.00124841	1	0.75	0.157
179	LEC	Calcrl	1.36901	0.00125873	1	0.75	0.114
180	LEC	Cdc42ep5	1.18707	0.00158649	1	0.75	0.181
181	LEC	Tbc1d9b	1.25293	0.00178954	1	0.5	0.098
182	LEC	Clptm1	1.10095	0.00185375	1	0.75	0.257
183	LEC	Slc9a3r2	1.22954	0.00189772	1	0.75	0.11
184	LEC	Fxyd6	1.39178	0.002345	1	1	0.346
185	LEC	Fcho2	1.1281	0.00290576	1	0.75	0.267
186	LEC	Gmfg	1.10482	0.00308768	1	0.75	0.07
187	LEC	Arfgap2	1.42833	0.00341984	1	0.5	0.283
188	LEC	Plcb4	1.18746	0.00352545	1	0.75	0.149
189	LEC	Ipo11	1.12127	0.00355851	1	0.5	0.061
190	LEC	Tmem55b	1.20733	0.00425029	1	0.5	0.237
191	LEC	Ecm2	1.28073	0.00451061	1	0.75	0.097
192	LEC	Elmsan1	1.34873	0.00529579	1	0.5	0.108
193	LEC	Ppp1r14a	1.25923	0.00534015	1	0.5	0.053
194	LEC	Glud1	1.19607	0.00555909	1	0.75	0.565
195	LEC	Maf	1.20569	0.00597376	1	0.5	0.163
196	LEC	Ggta1	1.17538	0.00615841	1	0.75	0.155
197	LEC	Stt3b	1.13249	0.00644175	1	0.75	0.29
198	LEC	Tgfb1i1	1.12589	0.00668283	1	0.75	0.192
199	LEC	Fndc1	1.59485	0.00806569	1	0.75	0.224
200	LEC	Mospd2	1.22808	0.0081068	1	0.5	0.107
201	EC_2	Tmem252	2.16177	1.59227e-119	3.40889e-115	0.871	0.011
202	EC_2	Ptprb	2.09267	6.35011e-108	1.3595e-103	0.957	0.032
203	EC_2	Cdh5	2.4943	2.00211e-105	4.28633e-101	1	0.036
204	EC_2	Grrp1	2.07828	1.45966e-104	3.12499e-100	0.914	0.021
205	EC_2	Cyyr1	1.89326	3.07837e-102	6.59049e-98	0.929	0.025
206	EC_2	Slco1a4	1.62928	1.45305e-101	3.11083e-97	0.8	0.016
207	EC_2	Flt1	2.36845	3.06712e-100	6.5664e-96	0.986	0.096
208	EC_2	Ctla2a	2.99558	1.32915e-96	2.84557e-92	0.986	0.049
209	EC_2	Pecam1	2.26208	3.29595e-95	7.05629e-91	0.943	0.039
210	EC_2	Lrg1	2.18166	6.09502e-95	1.30488e-90	0.829	0.016
211	EC_2	Adgrl4	1.75221	1.85408e-94	3.96939e-90	0.929	0.026
212	EC_2	Adgrf5	1.78368	1.40425e-93	3.00637e-89	0.929	0.037
213	EC_2	Cldn5	2.57669	1.76016e-91	3.76834e-87	0.971	0.041
214	EC_2	Ecscr	1.90894	1.36062e-87	2.91294e-83	0.929	0.055
215	EC_2	Podxl	1.5789	7.455e-86	1.59604e-81	0.871	0.026
216	EC_2	Pim3	1.89145	2.11316e-85	4.52407e-81	0.929	0.415
217	EC_2	Egfl7	2.14155	9.62709e-85	2.06106e-80	0.971	0.06
218	EC_2	Lrrc8c	1.47163	8.20761e-84	1.75717e-79	0.886	0.192
219	EC_2	Rasip1	1.4258	1.05363e-83	2.25572e-79	0.886	0.029
220	EC_2	Pmaip1	1.74663	2.85557e-83	6.11348e-79	0.757	0.048
221	EC_2	Slfn5	1.89982	4.5234e-83	9.68414e-79	0.957	0.162
222	EC_2	Eng	1.62619	4.88539e-80	1.04591e-75	0.943	0.314
223	EC_2	Rnd1	1.90679	5.28233e-79	1.13089e-74	0.8	0.061
224	EC_2	Clec2d	1.70413	7.08457e-77	1.51674e-72	0.971	0.447
225	EC_2	Vwf	1.3256	2.0218e-76	4.32847e-72	0.714	0.024
226	EC_2	Sema7a	1.40976	3.22247e-76	6.89898e-72	0.857	0.052
227	EC_2	Mmrn2	1.48812	2.20145e-75	4.71309e-71	0.8	0.024
228	EC_2	Cd93	1.75346	2.68257e-75	5.74311e-71	0.843	0.047
229	EC_2	Gbp4	1.71186	2.53538e-73	5.42799e-69	0.843	0.05
230	EC_2	Esam	1.66108	1.3158e-72	2.817e-68	0.914	0.06
231	EC_2	Msn	1.32487	3.81726e-72	8.17238e-68	0.986	0.534
232	EC_2	S1pr1	1.80064	1.30773e-71	2.79973e-67	0.9	0.094
233	EC_2	Ets1	1.44641	5.50417e-71	1.17839e-66	0.943	0.445
234	EC_2	Prss23	1.74926	2.35677e-69	5.04561e-65	1	0.437
235	EC_2	Abcg2	1.33764	6.12272e-68	1.31081e-63	0.829	0.124
236	EC_2	Acer2	1.24401	7.68238e-68	1.64472e-63	0.743	0.036
237	EC_2	Gbp5	1.48512	1.5047e-66	3.22141e-62	0.814	0.066
238	EC_2	Plvap	1.86926	4.55016e-66	9.74143e-62	0.886	0.062
239	EC_2	Arhgap31	1.55487	1.63541e-65	3.50125e-61	0.914	0.245
240	EC_2	Tie1	1.12999	3.99125e-65	8.54486e-61	0.786	0.034
241	EC_2	Fam167b	1.48138	1.77032e-64	3.79007e-60	0.7	0.024
242	EC_2	Emcn	1.83779	2.35982e-64	5.05214e-60	0.986	0.196
243	EC_2	Abcb1a	1.26441	1.39594e-63	2.98857e-59	0.743	0.041
244	EC_2	Kdr	1.30461	2.60265e-62	5.57201e-58	0.771	0.036
245	EC_2	Rhob	1.75362	5.89031e-62	1.26106e-57	0.957	0.4
246	EC_2	Mast4	1.41035	2.1369e-61	4.57488e-57	0.943	0.317
247	EC_2	Tcf4	1.41262	7.72103e-61	1.653e-56	0.957	0.48
248	EC_2	Entpd1	1.25316	8.56767e-61	1.83425e-56	0.843	0.08
249	EC_2	Rnf125	1.23998	6.58201e-60	1.40914e-55	0.8	0.056
250	EC_2	Uaca	1.40288	8.79031e-60	1.88192e-55	0.929	0.279
251	EC_2	Ifi203	1.61775	3.2731e-59	7.00737e-55	0.943	0.197
252	EC_2	Acvrl1	1.43966	8.02308e-59	1.71766e-54	0.829	0.13
253	EC_2	Sele	1.56108	4.26584e-58	9.13273e-54	0.586	0.013
254	EC_2	Adgrg1	1.17738	1.47185e-56	3.15108e-52	0.757	0.051
255	EC_2	Srgn	1.71583	2.81709e-56	6.0311e-52	1	0.186
256	EC_2	Tpm3	1.08203	5.36646e-54	1.14891e-49	1	0.804
257	EC_2	Mkl2	1.1399	9.4641e-54	2.02617e-49	0.743	0.108
258	EC_2	Tspan13	1.33551	1.08295e-53	2.31849e-49	0.786	0.09
259	EC_2	Upp1	1.45964	1.08363e-53	2.31995e-49	0.9	0.11
260	EC_2	Trim30a	1.10319	1.11345e-53	2.38379e-49	0.743	0.059
261	EC_2	Rapgef5	1.22524	2.15215e-53	4.60753e-49	0.7	0.065
262	EC_2	Clic1	1.24701	3.26001e-53	6.97935e-49	1	0.822
263	EC_2	Ralb	1.22612	1.04569e-52	2.23873e-48	0.829	0.254
264	EC_2	Swap70	1.24426	2.45623e-51	5.25854e-47	0.843	0.216
265	EC_2	Nrip1	1.32483	1.33481e-48	2.85769e-44	0.871	0.404
266	EC_2	Tnfsf10	1.22095	2.87504e-48	6.15517e-44	0.629	0.032
267	EC_2	Orai1	1.20639	5.6542e-48	1.21051e-43	0.8	0.17
268	EC_2	Rai14	1.19715	4.46296e-47	9.55475e-43	0.8	0.253
269	EC_2	Sash1	1.23231	2.53142e-46	5.41953e-42	0.9	0.296
270	EC_2	Cd200	1.42174	2.79972e-46	5.99391e-42	0.957	0.339
271	EC_2	Edn1	1.80036	2.89268e-46	6.19293e-42	0.643	0.047
272	EC_2	Mndal	1.38285	1.5737e-45	3.36913e-41	0.829	0.177
273	EC_2	Igfbp3	1.95452	1.57907e-44	3.38064e-40	0.843	0.125
274	EC_2	Sox18	1.10469	2.68315e-44	5.74435e-40	0.543	0.02
275	EC_2	Bmpr2	1.16079	2.71787e-44	5.81869e-40	0.829	0.365
276	EC_2	Cd34	1.23852	3.75639e-44	8.04204e-40	0.829	0.115
277	EC_2	Ly6c1	1.33767	5.22221e-44	1.11802e-39	0.686	0.054
278	EC_2	Ramp2	1.32904	2.69591e-43	5.77167e-39	0.829	0.157
279	EC_2	Tgm2	1.28118	7.31752e-42	1.56661e-37	0.914	0.302
280	EC_2	Notch1	1.19939	6.96367e-41	1.49085e-36	0.8	0.24
281	EC_2	Dusp6	1.16069	1.84065e-40	3.94064e-36	0.743	0.196
282	EC_2	Gbp2	1.52682	1.17054e-39	2.506e-35	0.971	0.45
283	EC_2	Lpar6	1.14739	8.16611e-37	1.74828e-32	0.7	0.1
284	EC_2	Ddit4	1.24979	1.22778e-36	2.62855e-32	0.9	0.317
285	EC_2	Plpp3	1.27756	6.70684e-36	1.43587e-31	0.971	0.506
286	EC_2	Cdc42ep3	1.19741	1.98008e-35	4.23915e-31	0.814	0.241
287	EC_2	Nfkbia	1.27103	1.01265e-34	2.16798e-30	0.971	0.793
288	EC_2	Gpcpd1	1.09562	2.61313e-33	5.59446e-29	0.657	0.181
289	EC_2	Tm4sf1	1.35035	4.00823e-33	8.58122e-29	1	0.708
290	EC_2	Gja1	1.10917	4.16963e-32	8.92675e-28	0.943	0.393
291	EC_2	Ly6a	1.15363	3.60339e-29	7.71451e-25	0.829	0.208
292	EC_2	Tcim	1.2424	5.50726e-29	1.17905e-24	0.814	0.249
293	EC_2	Stc1	1.07778	1.37097e-28	2.93512e-24	0.643	0.092
294	EC_2	Fam174b	1.14434	1.44745e-28	3.09885e-24	0.657	0.131
295	EC_2	Emp1	1.12095	9.88257e-28	2.11576e-23	0.986	0.736
296	EC_2	Akap12	1.26017	1.7123e-26	3.66587e-22	0.871	0.349
297	EC_2	Selp	1.45966	2.54076e-22	5.4395e-18	0.371	0.028
298	EC_2	Hilpda	1.09715	3.07304e-21	6.57907e-17	0.814	0.352
299	EC_2	Serpina3g	1.0978	4.48574e-21	9.60351e-17	0.429	0.061
300	EC_2	Aqp1	1.29873	8.64251e-16	1.85027e-11	0.657	0.249
301	EC_3	Plvap	3.39957	0	0	1	0.053
302	EC_3	Ctla2a	3.23145	0	0	0.996	0.041
303	EC_3	Cldn5	3.13665	0	0	0.992	0.033
304	EC_3	Egfl7	3.06793	0	0	1	0.052
305	EC_3	Cdh5	2.49852	0	0	0.996	0.028
306	EC_3	Flt1	2.44891	0	0	0.983	0.088
307	EC_3	Emcn	2.43132	0	0	0.996	0.189
308	EC_3	Ramp3	2.20573	0	0	0.966	0.047
309	EC_3	Kdr	2.13778	0	0	0.949	0.027
310	EC_3	Plpp1	2.12868	0	0	0.983	0.289
311	EC_3	Esam	2.00861	0	0	1	0.051
312	EC_3	Fam174b	1.97142	0	0	0.953	0.122
313	EC_3	Adgrl4	1.86451	0	0	0.958	0.018
314	EC_3	Eng	1.85748	0	0	0.992	0.308
315	EC_3	Mmrn2	1.6502	0	0	0.924	0.015
316	EC_3	Fam167b	1.54799	0	0	0.919	0.015
317	EC_3	Rasip1	1.66476	3.49304411609761e-321	7.47825814815338e-317	0.924	0.021
318	EC_3	Cyyr1	1.57325	6.07713908319208e-314	0	0.894	0.018
319	EC_3	Ptprb	1.68475	0	7.14966e-305	0.915	0.024
320	EC_3	Hilpda	2.38312	2.67345e-306	5.72359e-302	0.979	0.346
321	EC_3	Car8	1.57356	1.30491e-305	2.79369e-301	0.881	0.065
322	EC_3	Pecam1	1.87263	4.22431e-305	9.04383e-301	0.949	0.031
323	EC_3	Podxl	1.52962	9.64626e-305	2.06517e-300	0.881	0.019
324	EC_3	Ramp2	1.98951	3.49091e-303	7.47368e-299	0.958	0.149
325	EC_3	Inhbb	1.759	9.10403e-298	1.94908e-293	0.869	0.025
326	EC_3	Acvrl1	1.63396	8.16634e-297	1.74833e-292	0.907	0.123
327	EC_3	Ecscr	1.69266	2.63365e-295	5.63838e-291	0.97	0.047
328	EC_3	S1pr1	1.88355	1.13992e-291	2.44045e-287	0.966	0.086
329	EC_3	Grrp1	1.49324	2.99095e-289	6.40332e-285	0.826	0.014
330	EC_3	Adgrf5	1.63747	6.2557e-285	1.33928e-280	0.881	0.029
331	EC_3	Icam2	1.20527	4.32874e-277	9.26741e-273	0.835	0.019
332	EC_3	Rapgef5	1.3625	2.81663e-273	6.03013e-269	0.877	0.057
333	EC_3	Smad6	1.52548	3.78839e-273	8.11056e-269	0.881	0.082
334	EC_3	Sh3bp5	1.72516	2.20457e-271	4.71976e-267	0.945	0.162
335	EC_3	Igfbp3	2.60993	2.03066e-270	4.34744e-266	0.962	0.117
336	EC_3	Exoc3l2	1.13692	7.32148e-270	1.56746e-265	0.742	0.01
337	EC_3	Nrip1	1.54109	5.25629e-268	1.12532e-263	0.962	0.398
338	EC_3	Tie1	1.27591	7.7806e-251	1.66575e-246	0.826	0.027
339	EC_3	Sox18	1.41128	1.61022e-250	3.44731e-246	0.737	0.013
340	EC_3	Acer2	1.26094	2.43718e-239	5.21775e-235	0.754	0.03
341	EC_3	Avl9	1.41716	1.40293e-237	3.00353e-233	0.86	0.161
342	EC_3	Sema7a	1.26977	1.46851e-234	3.14393e-230	0.839	0.045
343	EC_3	Tnfsf10	1.30917	1.87261e-232	4.00906e-228	0.758	0.025
344	EC_3	Gnai2	1.15213	1.74326e-228	3.73215e-224	0.992	0.85
345	EC_3	Tspan13	1.43045	2.6404e-228	5.65283e-224	0.898	0.083
346	EC_3	Ipo11	1.25623	5.16744e-228	1.1063e-223	0.792	0.052
347	EC_3	Cd93	1.43795	7.13629e-226	1.52781e-221	0.839	0.041
348	EC_3	Esm1	1.51039	2.78415e-221	5.96059e-217	0.839	0.042
349	EC_3	Prss23	1.71568	3.61865e-219	7.74716e-215	0.979	0.433
350	EC_3	Srgn	2.07014	1.67807e-216	3.59259e-212	1	0.179
351	EC_3	Tmem252	1.22458	4.68105e-215	1.00217e-210	0.602	0.007
352	EC_3	Snrk	1.33859	1.95481e-214	4.18506e-210	0.835	0.1
353	EC_3	Arhgap31	1.45134	6.61979e-214	1.41723e-209	0.953	0.239
354	EC_3	Stc1	1.93265	4.76672e-212	1.02051e-207	0.911	0.084
355	EC_3	Timp3	1.82024	2.03756e-211	4.36222e-207	1	0.68
356	EC_3	Ralb	1.27754	7.56624e-203	1.61986e-198	0.919	0.248
357	EC_3	Upp1	1.5084	6.73019e-191	1.44087e-186	0.915	0.103
358	EC_3	Cd34	1.37709	9.643e-191	2.06447e-186	0.919	0.107
359	EC_3	Slfn5	1.5809	2.10907e-189	4.51532e-185	0.903	0.155
360	EC_3	Dusp6	1.28596	4.5373e-188	9.7139e-184	0.886	0.19
361	EC_3	Spag9	1.12115	4.85972e-188	1.04042e-183	0.975	0.677
362	EC_3	Pmaip1	1.28666	3.48231e-187	7.45527e-183	0.703	0.043
363	EC_3	Pim3	1.52226	2.21855e-183	4.7497e-179	0.966	0.41
364	EC_3	Msn	1.1835	2.85827e-183	6.11926e-179	0.966	0.531
365	EC_3	Wars	1.12768	2.16262e-178	4.62995e-174	0.763	0.087
366	EC_3	Sox4	1.62442	4.0023e-176	8.56853e-172	0.932	0.259
367	EC_3	Rai14	1.1654	9.08967e-173	1.94601e-168	0.873	0.247
368	EC_3	Cd24a	1.55706	3.08807e-172	6.61124e-168	0.962	0.283
369	EC_3	Cdc42ep2	1.20915	3.84416e-172	8.22997e-168	0.826	0.091
370	EC_3	Akap12	1.8295	1.06612e-165	2.28246e-161	0.945	0.343
371	EC_3	Slc9a3r2	1.2241	1.55574e-162	3.33069e-158	0.818	0.102
372	EC_3	Cdc42ep3	1.3352	1.05894e-160	2.26708e-156	0.915	0.234
373	EC_3	Nrarp	1.23264	1.38905e-160	2.97381e-156	0.742	0.061
374	EC_3	Uaca	1.24672	6.45497e-158	1.38194e-153	0.907	0.273
375	EC_3	Lpar6	1.27364	1.63157e-157	3.49304e-153	0.784	0.094
376	EC_3	Emp2	1.14948	1.74618e-157	3.73841e-153	0.877	0.304
377	EC_3	Tmem2	1.20058	9.25376e-155	1.98114e-150	0.831	0.17
378	EC_3	Apold1	1.37269	6.8266e-152	1.46151e-147	0.758	0.067
379	EC_3	Clic1	1.14074	7.607e-152	1.62858e-147	1	0.82
380	EC_3	Hes1	1.39148	4.97518e-146	1.06514e-141	0.983	0.511
381	EC_3	Plpp3	1.36169	1.18624e-145	2.53961e-141	0.996	0.502
382	EC_3	Irf8	1.10426	1.45504e-143	3.11509e-139	0.869	0.134
383	EC_3	Rhob	1.40496	5.83458e-143	1.24913e-138	0.953	0.395
384	EC_3	Tnfaip2	1.17133	2.73767e-142	5.86107e-138	0.852	0.141
385	EC_3	Cyp26b1	1.39899	3.20077e-142	6.85252e-138	0.636	0.079
386	EC_3	Notch1	1.10576	1.23967e-140	2.65402e-136	0.894	0.234
387	EC_3	Epas1	1.15687	5.20643e-137	1.11464e-132	0.924	0.404
388	EC_3	Sash1	1.16027	5.4124e-135	1.15874e-130	0.89	0.291
389	EC_3	Col4a1	1.12069	1.01301e-127	2.16874e-123	0.958	0.336
390	EC_3	Id4	1.27166	7.32756e-126	1.56876e-121	0.852	0.211
391	EC_3	Ddit4	1.18738	1.41488e-123	3.02912e-119	0.932	0.312
392	EC_3	Ninj1	1.11178	2.83167e-120	6.06231e-116	0.966	0.53
393	EC_3	Tcf4	1.08842	4.05059e-120	8.6719e-116	0.936	0.476
394	EC_3	Rnd1	1.11013	2.41165e-118	5.16311e-114	0.623	0.057
395	EC_3	Plaur	1.19326	7.76455e-118	1.66231e-113	0.992	0.524
396	EC_3	Gng11	1.21136	1.18482e-114	2.53658e-110	0.919	0.358
397	EC_3	Clec2d	1.15445	1.45965e-112	3.12497e-108	0.958	0.443
398	EC_3	Tcim	1.25368	8.11909e-111	1.73822e-106	0.886	0.243
399	EC_3	Tsc22d1	1.21425	1.64021e-105	3.51153e-101	0.996	0.662
400	EC_3	Aqp1	1.17033	9.42623e-85	2.01806e-80	0.835	0.243
401	EC_4	Flt1	2.37902	1.06587e-275	2.28193e-271	0.975	0.09
402	EC_4	Cdh5	2.35572	4.73224e-275	1.01312e-270	0.956	0.03
403	EC_4	Ctla2a	3.13054	7.30741e-271	1.56444e-266	0.961	0.043
404	EC_4	Pecam1	2.15704	1.98713e-255	4.25425e-251	0.897	0.033
405	EC_4	Egfl7	2.45421	2.03213e-246	4.35059e-242	0.931	0.054
406	EC_4	Plvap	2.70911	1.12092e-244	2.39978e-240	0.906	0.056
407	EC_4	Kdr	2.02369	1.68239e-236	3.60183e-232	0.847	0.03
408	EC_4	Adgrl4	1.67694	2.33599e-219	5.00112e-215	0.803	0.021
409	EC_4	Sema7a	1.5873	2.31387e-216	4.95377e-212	0.764	0.047
410	EC_4	Rasip1	1.60614	4.98455e-204	1.06714e-199	0.773	0.024
411	EC_4	Arhgap31	1.60423	8.67785e-200	1.85784e-195	0.887	0.241
412	EC_4	Ecscr	1.75279	3.11454e-199	6.66792e-195	0.823	0.05
413	EC_4	Cyyr1	1.49012	3.55049e-198	7.60124e-194	0.749	0.021
414	EC_4	Esam	1.70911	3.20434e-196	6.86018e-192	0.857	0.054
415	EC_4	Cd93	1.73692	4.644e-193	9.94234e-189	0.773	0.043
416	EC_4	Sox17	1.73258	5.31665e-187	1.13824e-182	0.542	0.005
417	EC_4	S1pr1	1.77425	5.8933e-184	1.2617e-179	0.837	0.089
418	EC_4	Emcn	1.98914	2.70927e-183	5.80027e-179	0.921	0.191
419	EC_4	Eng	1.55505	4.15995e-183	8.90603e-179	0.911	0.31
420	EC_4	Myct1	1.25437	1.34992e-177	2.89004e-173	0.581	0.012
421	EC_4	Plpp1	1.64489	6.77501e-176	1.45046e-171	0.823	0.292
422	EC_4	Adgrf5	1.46421	8.62335e-173	1.84617e-168	0.734	0.032
423	EC_4	Podxl	1.44597	4.3734e-169	9.363e-165	0.675	0.022
424	EC_4	Mmrn2	1.27352	5.00626e-164	1.07179e-159	0.66	0.02
425	EC_4	Ptprb	1.54585	5.98009e-161	1.28028e-156	0.685	0.028
426	EC_4	Inhbb	1.56943	2.30216e-156	4.92869e-152	0.645	0.029
427	EC_4	Lpar6	1.51255	3.58554e-153	7.67628e-149	0.739	0.096
428	EC_4	Acvrl1	1.42852	7.39931e-152	1.58412e-147	0.768	0.126
429	EC_4	Cldn5	2.29081	6.37314e-148	1.36443e-143	0.704	0.038
430	EC_4	Ly6c1	1.58269	7.09423e-148	1.5188e-143	0.709	0.049
431	EC_4	Adgrg1	1.24911	3.11363e-145	6.66598e-141	0.665	0.047
432	EC_4	Grrp1	1.41226	2.63379e-144	5.63868e-140	0.591	0.018
433	EC_4	Plscr2	1.25335	1.80346e-142	3.86102e-138	0.586	0.06
434	EC_4	Slfn5	1.57645	1.50899e-141	3.2306e-137	0.842	0.157
435	EC_4	Uaca	1.34816	3.67577e-138	7.86946e-134	0.793	0.276
436	EC_4	Ramp3	1.52305	1.28585e-135	2.75287e-131	0.704	0.051
437	EC_4	Srgn	1.5016	1.7291e-135	3.70183e-131	0.961	0.181
438	EC_4	Fam167b	1.06893	5.05038e-134	1.08124e-129	0.581	0.021
439	EC_4	Mef2a	1.12299	4.06288e-131	8.69822e-127	0.857	0.466
440	EC_4	Ramp2	1.49926	2.67722e-130	5.73165e-126	0.793	0.152
441	EC_4	Tie1	1.0925	4.02555e-129	8.6183e-125	0.611	0.03
442	EC_4	Tcf4	1.27485	4.1556e-126	8.89673e-122	0.887	0.477
443	EC_4	Col4a1	1.38958	5.28176e-121	1.13077e-116	0.852	0.338
444	EC_4	Msn	1.10316	1.87572e-120	4.01574e-116	0.872	0.532
445	EC_4	Tpst2	1.1416	2.04157e-116	4.3708e-112	0.744	0.326
446	EC_4	Clec2d	1.34254	2.34913e-116	5.02924e-112	0.892	0.444
447	EC_4	Nedd9	1.20903	8.47783e-112	1.81502e-107	0.788	0.328
448	EC_4	Notch1	1.17632	3.10309e-108	6.64342e-104	0.764	0.236
449	EC_4	Irx3	1.09841	5.5615e-106	1.19066e-101	0.547	0.134
450	EC_4	Ralb	1.0968	1.17922e-105	2.5246e-101	0.695	0.251
451	EC_4	Igfbp3	1.99891	2.95587e-105	6.32822e-101	0.729	0.121
452	EC_4	Slc9a3r2	1.1921	1.37159e-104	2.93644e-100	0.635	0.105
453	EC_4	Fabp4	2.65747	7.03778e-103	1.50672e-98	0.365	0.02
454	EC_4	Plpp3	1.35536	2.24998e-102	4.81698e-98	0.936	0.504
455	EC_4	Ehd4	1.04201	3.19272e-102	6.83529e-98	0.764	0.413
456	EC_4	Tmem2	1.15916	9.56379e-100	2.04751e-95	0.665	0.173
457	EC_4	Abcg2	1.01709	2.72619e-98	5.83651e-94	0.626	0.121
458	EC_4	Ddit4	1.29123	7.68813e-98	1.64595e-93	0.837	0.314
459	EC_4	Tnfaip2	1.22883	1.05293e-97	2.25422e-93	0.719	0.144
460	EC_4	Sox18	1.13725	3.16276e-96	6.77116e-92	0.443	0.017
461	EC_4	Snrk	1.11366	3.29829e-96	7.06131e-92	0.567	0.105
462	EC_4	Esm1	1.50665	1.29289e-95	2.76795e-91	0.571	0.046
463	EC_4	Tmem33	1.00979	3.71362e-94	7.9505e-90	0.68	0.31
464	EC_4	Itpkb	1.03958	6.24534e-93	1.33707e-88	0.611	0.133
465	EC_4	Rapgef5	1.02038	2.88811e-91	6.18315e-87	0.522	0.062
466	EC_4	Tnfsf10	1.04878	1.15839e-88	2.48e-84	0.463	0.029
467	EC_4	Abca1	1.0818	4.26334e-87	9.12738e-83	0.655	0.196
468	EC_4	Apold1	1.34301	8.33167e-87	1.78373e-82	0.596	0.07
469	EC_4	Col4a2	1.12864	9.81242e-86	2.10074e-81	0.739	0.255
470	EC_4	Adamts9	1.07084	6.06183e-83	1.29778e-78	0.685	0.125
471	EC_4	Tcim	1.37541	1.9442e-82	4.16233e-78	0.764	0.246
472	EC_4	Cdc42ep3	1.15899	5.58757e-82	1.19624e-77	0.724	0.238
473	EC_4	Lrg1	1.08859	1.55802e-81	3.33557e-77	0.384	0.015
474	EC_4	Lmo2	1.0634	8.46942e-81	1.81322e-76	0.581	0.082
475	EC_4	Cd34	1.01897	1.00922e-80	2.16064e-76	0.68	0.111
476	EC_4	Ly6e	1.08908	1.29478e-79	2.77199e-75	0.626	0.209
477	EC_4	Pltp	1.15297	1.8539e-76	3.96902e-72	0.685	0.236
478	EC_4	Itm2a	1.28144	2.79575e-76	5.98541e-72	0.768	0.42
479	EC_4	Mast4	1.03528	2.79747e-73	5.9891e-69	0.729	0.315
480	EC_4	Timp3	1.23711	2.02085e-71	4.32645e-67	0.966	0.681
481	EC_4	Oasl1	1.01541	1.44303e-70	3.08938e-66	0.532	0.076
482	EC_4	Pdgfa	1.23136	7.07778e-70	1.51528e-65	0.773	0.385
483	EC_4	Cyp1a1	1.42136	1.5579e-68	3.3353e-64	0.266	0.007
484	EC_4	Ifi203	1.11622	8.02435e-68	1.71793e-63	0.7	0.194
485	EC_4	Rnf213	1.02175	1.56513e-65	3.35079e-61	0.729	0.307
486	EC_4	Prss23	1.22389	6.71292e-65	1.43717e-60	0.734	0.436
487	EC_4	Klf2	1.4883	2.19793e-62	4.70555e-58	0.744	0.28
488	EC_4	Stc1	1.29169	2.23728e-62	4.78979e-58	0.557	0.089
489	EC_4	Sh3bp5	1.01176	3.24218e-62	6.94119e-58	0.631	0.167
490	EC_4	Rhob	1.07752	9.83928e-59	2.10649e-54	0.749	0.398
491	EC_4	Ly6a	1.16606	7.42191e-55	1.58896e-50	0.675	0.205
492	EC_4	Sox4	1.22477	3.41539e-52	7.312e-48	0.616	0.263
493	EC_4	Iigp1	1.08094	9.44072e-52	2.02116e-47	0.778	0.31
494	EC_4	Rgcc	1.11391	1.74049e-50	3.72622e-46	0.818	0.448
495	EC_4	Id1	1.0836	6.47124e-49	1.38543e-44	0.798	0.414
496	EC_4	Sgk1	1.01965	2.47038e-46	5.28884e-42	0.833	0.615
497	EC_4	Akap12	1.10949	5.15851e-44	1.10438e-39	0.764	0.346
498	EC_4	Rsad2	1.05031	1.99557e-41	4.27231e-37	0.429	0.086
499	EC_4	Hilpda	1.05548	1.41701e-35	3.03367e-31	0.655	0.351
500	EC_4	Hspa1a	1.1	6.47639e-10	1.38653e-05	0.291	0.326
501	TM_1	Kera	3.77486	0	0	0.938	0.027
502	TM_1	Angptl7	3.58971	0	0	0.974	0.037
503	TM_1	A2m	3.56281	0	0	1	0.197
504	TM_1	Col1a1	3.33	0	0	1	0.471
505	TM_1	Igfbp2	3.17846	0	0	1	0.299
506	TM_1	Col1a2	2.86506	0	0	1	0.494
507	TM_1	Matn4	2.68765	0	0	0.993	0.087
508	TM_1	Col6a1	2.67396	0	0	0.997	0.315
509	TM_1	Nupr1	2.47932	0	0	1	0.471
510	TM_1	Col6a2	2.45255	0	0	1	0.213
511	TM_1	Col6a3	2.41805	0	0	0.98	0.153
512	TM_1	Col5a2	2.36023	0	0	0.993	0.275
513	TM_1	Mgarp	2.3088	0	0	1	0.353
514	TM_1	Apod	2.27822	0	0	1	0.287
515	TM_1	Olfml3	2.2268	0	0	1	0.241
516	TM_1	Sparc	2.2048	0	0	1	0.858
517	TM_1	Col12a1	2.14935	0	0	0.987	0.314
518	TM_1	Mfap4	2.13641	0	0	0.997	0.396
519	TM_1	Ntrk2	2.0648	0	0	0.974	0.07
520	TM_1	Dpep1	1.9311	0	0	0.948	0.058
521	TM_1	Col5a1	1.9037	0	0	0.964	0.174
522	TM_1	Aqp1	1.88956	0	0	0.99	0.238
523	TM_1	Smoc2	1.84853	0	0	0.909	0.04
524	TM_1	Cyp2f2	1.8297	0	0	0.798	0.028
525	TM_1	Dpt	1.82455	0	0	0.866	0.02
526	TM_1	Pantr1	1.6399	0	0	0.941	0.016
527	TM_1	Spon1	1.60224	0	0	0.948	0.054
528	TM_1	Chst5	1.4823	0	0	0.899	0.029
529	TM_1	Agtr2	1.00105	0	0	0.684	0.006
530	TM_1	Sema3c	1.33516	5.41266e-296	1.1588e-291	0.909	0.106
531	TM_1	Cpxm2	1.55169	2.75417e-286	5.89641e-282	0.977	0.2
532	TM_1	Thbs4	1.35971	4.40759e-282	9.43622e-278	0.941	0.078
533	TM_1	Fbln5	1.41123	3.70119e-265	7.92387e-261	1	0.427
534	TM_1	Gpm6b	1.38928	1.28567e-260	2.7525e-256	0.958	0.223
535	TM_1	Angptl1	1.27151	2.15285e-259	4.60903e-255	0.919	0.085
536	TM_1	Pdgfrl	1.54973	2.61894e-256	5.60689e-252	0.99	0.269
537	TM_1	Htra1	1.50796	2.2977e-255	4.91914e-251	0.997	0.388
538	TM_1	Serpinh1	1.34156	5.93429e-252	1.27047e-247	0.993	0.627
539	TM_1	Bmp3	0.867863	1.38308e-250	2.96104e-246	0.805	0.053
540	TM_1	Srpx	1.09634	1.01263e-246	2.16794e-242	0.86	0.077
541	TM_1	C1qtnf2	1.19575	7.62362e-242	1.63214e-237	0.902	0.101
542	TM_1	Lum	1.91594	8.31245e-238	1.77961e-233	1	0.426
543	TM_1	Fgf21	1.7135	9.55883e-235	2.04645e-230	0.55	0.009
544	TM_1	Ppic	1.20495	2.13349e-234	4.56758e-230	0.977	0.324
545	TM_1	Cda	1.97101	5.59608e-232	1.19806e-227	0.912	0.134
546	TM_1	Tmed3	1.11614	2.92153e-231	6.2547e-227	0.971	0.481
547	TM_1	Plod1	1.0754	2.25463e-227	4.82695e-223	0.811	0.117
548	TM_1	Col16a1	1.19821	7.07942e-221	1.51563e-216	0.961	0.247
549	TM_1	Aldh3a1	1.23886	1.1697e-215	2.50421e-211	0.997	0.24
550	TM_1	Dcn	2.09915	1.42398e-212	3.0486e-208	1	0.575
551	TM_1	Serpinf1	1.67793	7.85415e-210	1.6815e-205	1	0.507
552	TM_1	Mmp2	1.24875	4.7919e-203	1.0259e-198	0.941	0.191
553	TM_1	Steap4	1.16595	8.2633e-202	1.76909e-197	0.837	0.096
554	TM_1	Cpz	0.946244	9.85208e-202	2.10923e-197	0.785	0.073
555	TM_1	Ass1	1.10664	5.22419e-200	1.11845e-195	0.818	0.145
556	TM_1	Fibin	1.13166	1.37153e-197	2.93632e-193	0.827	0.094
557	TM_1	Ifitm2	1.00911	6.1963e-190	1.32657e-185	1	0.923
558	TM_1	Adamts2	1.00581	2.17733e-189	4.66145e-185	0.909	0.157
559	TM_1	Dkk2	1.02439	9.14838e-184	1.95858e-179	0.883	0.149
560	TM_1	Slc25a4	1.02017	6.64114e-181	1.4218e-176	1	0.898
561	TM_1	Aebp1	1.10003	9.42781e-179	2.0184e-174	0.98	0.435
562	TM_1	Atg10	0.924512	1.46818e-176	3.14323e-172	0.756	0.129
563	TM_1	Nnmt	0.829589	2.00294e-172	4.28809e-168	0.713	0.071
564	TM_1	Mxra7	0.963266	3.25844e-169	6.976e-165	0.967	0.469
565	TM_1	Mrc2	0.822387	1.70145e-167	3.64263e-163	0.86	0.145
566	TM_1	Serping1	1.25069	2.95604e-167	6.32859e-163	0.987	0.478
567	TM_1	Wnt5a	1.03495	6.43296e-167	1.37723e-162	0.792	0.114
568	TM_1	Thbs2	1.17915	1.63478e-161	3.49991e-157	0.954	0.296
569	TM_1	Itgbl1	1.0771	1.25775e-159	2.69272e-155	0.964	0.251
570	TM_1	C1qtnf7	0.811389	5.66531e-157	1.21289e-152	0.739	0.093
571	TM_1	Fmod	1.00486	2.37868e-156	5.09252e-152	0.925	0.212
572	TM_1	Slc26a7	0.870203	6.20378e-151	1.32817e-146	0.775	0.12
573	TM_1	Pcolce2	1.25018	2.74318e-144	5.87287e-140	0.671	0.088
574	TM_1	Timp2	0.975891	2.1447e-143	4.59159e-139	0.993	0.777
575	TM_1	Fn1	1.07166	3.09598e-143	6.62818e-139	0.925	0.249
576	TM_1	Sod3	0.852105	1.03649e-141	2.21903e-137	0.876	0.198
577	TM_1	Steap3	0.837781	1.54422e-141	3.30601e-137	0.824	0.164
578	TM_1	Pcolce	1.06168	1.0924e-136	2.33872e-132	0.993	0.535
579	TM_1	Ctsk	0.968655	9.45152e-136	2.02347e-131	0.974	0.358
580	TM_1	Snhg18	0.808941	1.63464e-135	3.4996e-131	0.915	0.269
581	TM_1	Eva1b	0.821123	7.20111e-134	1.54168e-129	0.798	0.165
582	TM_1	Itm2c	0.815619	8.18658e-134	1.75266e-129	0.984	0.716
583	TM_1	Wnt11	0.896188	8.96621e-134	1.91958e-129	0.893	0.233
584	TM_1	Mtch1	0.842789	1.25338e-132	2.68336e-128	0.971	0.687
585	TM_1	Rcn3	0.875579	4.28504e-132	9.17384e-128	0.954	0.322
586	TM_1	Alcam	0.80672	1.47742e-131	3.16302e-127	0.824	0.218
587	TM_1	Mfap2	0.793805	3.88774e-131	8.32326e-127	0.831	0.181
588	TM_1	Dbp	0.866308	8.65374e-130	1.85268e-125	0.726	0.121
589	TM_1	Ctsl	0.9731	8.76355e-130	1.87619e-125	1	0.952
590	TM_1	Fstl1	0.9522	2.0363e-128	4.35952e-124	0.99	0.493
591	TM_1	Ctsf	0.803393	8.68676e-123	1.85975e-118	0.909	0.304
592	TM_1	Bgn	1.01043	9.33178e-121	1.99784e-116	1	0.576
593	TM_1	Sdc2	0.817647	1.6539e-118	3.54084e-114	0.945	0.408
594	TM_1	Cpq	0.88991	3.65585e-116	7.82682e-112	0.958	0.504
595	TM_1	Tkt	0.835188	1.64884e-115	3.53e-111	0.977	0.526
596	TM_1	Lgals1	0.851834	2.12984e-115	4.55978e-111	1	0.784
597	TM_1	Gm13305	0.817679	5.01721e-109	1.07414e-104	0.98	0.539
598	TM_1	Tmsb10	0.855887	7.13186e-87	1.52686e-82	0.993	0.936
599	TM_1	Tac1	1.29446	1.79865e-68	3.85073e-64	0.316	0.027
600	TM_1	Gsta3	0.969794	2.06246e-67	4.41552e-63	0.577	0.147
601	TM_10	Gsn	3.22439	0	0	1	0.725
602	TM_10	Col3a1	2.66281	0	0	0.994	0.372
603	TM_10	Ly6a	2.65678	0	0	0.978	0.195
604	TM_10	Clec3b	2.51198	0	0	0.911	0.037
605	TM_10	Mfap5	2.32607	0	0	0.945	0.196
606	TM_10	Igfbp6	2.26951	0	0	0.975	0.261
607	TM_10	Cd34	1.9813	0	0	0.903	0.102
608	TM_10	Ly6c1	1.90157	0	0	0.787	0.042
609	TM_10	Tnxb	1.39839	2.22986e-307	4.7739e-303	0.776	0.08
610	TM_10	Col14a1	1.79629	8.69121e-304	1.8607e-299	0.884	0.175
611	TM_10	Has1	2.17447	3.09869e-292	6.63398e-288	0.892	0.205
612	TM_10	Cadm3	1.15498	3.43629e-291	7.35676e-287	0.601	0.012
613	TM_10	Mmp2	1.51505	2.49222e-290	5.3356e-286	0.892	0.19
614	TM_10	Fbn1	1.66448	2.52499e-275	5.40574e-271	0.759	0.196
615	TM_10	Nbl1	1.70273	2.32229e-265	4.9718e-261	0.953	0.549
616	TM_10	Dpt	1.43147	7.26621e-262	1.55562e-257	0.64	0.022
617	TM_10	Fstl1	1.50139	4.04012e-252	8.6495e-248	0.956	0.492
618	TM_10	Pi16	2.42017	2.90014e-251	6.20891e-247	0.72	0.112
619	TM_10	Serpinb6a	1.17858	1.05917e-242	2.26758e-238	0.925	0.636
620	TM_10	Fbln2	1.32644	4.42679e-242	9.47731e-238	0.745	0.094
621	TM_10	Serping1	1.49367	9.64821e-241	2.06559e-236	0.986	0.477
622	TM_10	Ifi204	1.44413	1.50565e-231	3.22344e-227	0.657	0.099
623	TM_10	C7	1.02414	6.36388e-225	1.36244e-220	0.427	0.004
624	TM_10	Vit	1.07146	9.97234e-225	2.13498e-220	0.679	0.078
625	TM_10	Uap1	1.48155	4.06606e-218	8.70504e-214	0.914	0.625
626	TM_10	Entpd2	1.04825	1.24424e-217	2.66378e-213	0.717	0.072
627	TM_10	Scara5	1.06026	4.78196e-215	1.02377e-210	0.582	0.042
628	TM_10	Tnfaip6	2.13139	1.8195e-205	3.89537e-201	0.889	0.26
629	TM_10	Ugdh	1.58428	6.54622e-204	1.40148e-199	0.961	0.627
630	TM_10	Ackr3	1.38877	1.71068e-201	3.6624e-197	0.607	0.152
631	TM_10	Htra3	1.09676	1.35662e-195	2.9044e-191	0.604	0.071
632	TM_10	Tppp3	1.54753	2.50176e-195	5.35603e-191	0.762	0.202
633	TM_10	Ltbp4	1.30891	1.11188e-193	2.38043e-189	0.864	0.313
634	TM_10	Rnase4	1.10372	8.08102e-191	1.73007e-186	0.945	0.467
635	TM_10	Ebf1	1.18104	3.58072e-182	7.66596e-178	0.85	0.162
636	TM_10	Epyc	1.20345	5.16417e-177	1.1056e-172	0.435	0.012
637	TM_10	Timp2	1.06106	3.10411e-175	6.64558e-171	0.994	0.776
638	TM_10	Bmp1	0.984113	1.54658e-170	3.31107e-166	0.695	0.157
639	TM_10	Aspn	1.49566	5.34638e-170	1.14461e-165	0.837	0.216
640	TM_10	Col1a2	1.13966	4.04694e-164	8.66409e-160	0.994	0.493
641	TM_10	Adamts5	1.16444	6.93545e-164	1.48481e-159	0.632	0.08
642	TM_10	Prg4	2.0393	1.00838e-162	2.15884e-158	0.51	0.038
643	TM_10	Col1a1	1.01042	4.45325e-162	9.53396e-158	0.989	0.469
644	TM_10	Apod	1.71867	8.45404e-158	1.80993e-153	0.881	0.287
645	TM_10	Smoc2	1.66125	2.62786e-157	5.62598e-153	0.493	0.045
646	TM_10	Pcolce2	1.30889	1.46029e-156	3.12633e-152	0.593	0.088
647	TM_10	Col5a2	1.00656	5.76463e-143	1.23415e-138	0.867	0.276
648	TM_10	Sfrp4	1.30266	1.14191e-142	2.44472e-138	0.388	0.016
649	TM_10	Itih5	1.08915	2.79192e-142	5.97723e-138	0.751	0.156
650	TM_10	Lrp1	1.01672	3.89371e-142	8.33604e-138	0.928	0.467
651	TM_10	Ifi211	0.814935	1.42502e-139	3.05083e-135	0.468	0.071
652	TM_10	Ifi205	0.994944	9.66254e-139	2.06865e-134	0.302	0.012
653	TM_10	Col6a1	0.966652	9.11198e-138	1.95078e-133	0.909	0.315
654	TM_10	Lpar1	0.826812	1.15309e-131	2.46866e-127	0.618	0.108
655	TM_10	Col6a2	0.923619	9.93127e-131	2.12619e-126	0.803	0.214
656	TM_10	Abca8a	0.80981	8.25729e-129	1.7678e-124	0.454	0.037
657	TM_10	Col5a1	0.938028	6.40251e-126	1.37071e-121	0.726	0.176
658	TM_10	Dcn	0.861421	9.81531e-123	2.10136e-118	1	0.574
659	TM_10	Crip1	1.08057	1.58261e-122	3.38821e-118	0.939	0.57
660	TM_10	Cd248	0.809263	2.58292e-122	5.52978e-118	0.449	0.062
661	TM_10	Fgl2	1.50766	3.08235e-122	6.599e-118	0.792	0.304
662	TM_10	Hk2	1.10697	1.56804e-119	3.35702e-115	0.809	0.477
663	TM_10	Gfpt2	1.04094	2.62668e-119	5.62346e-115	0.848	0.274
664	TM_10	Man1a	0.886633	7.09088e-117	1.51809e-112	0.651	0.218
665	TM_10	Adamts2	0.847087	1.23011e-115	2.63354e-111	0.679	0.159
666	TM_10	Angptl1	0.8609	1.7448e-112	3.73544e-108	0.571	0.089
667	TM_10	Ntrk2	0.82237	3.66431e-112	7.84493e-108	0.54	0.076
668	TM_10	Il33	1.04794	9.79722e-111	2.09749e-106	0.56	0.087
669	TM_10	Sparc	0.879709	7.5292e-109	1.61193e-104	1	0.857
670	TM_10	Sema3c	0.850077	2.18887e-104	4.68615e-100	0.51	0.111
671	TM_10	Vcan	0.811612	2.48278e-101	5.31538e-97	0.474	0.064
672	TM_10	Dpep1	0.961658	5.47945e-101	1.17309e-96	0.471	0.064
673	TM_10	C3	0.883267	2.75565e-100	5.89957e-96	0.307	0.046
674	TM_10	Gpx3	1.31274	4.20677e-100	9.00627e-96	0.432	0.163
675	TM_10	Klf4	0.916342	8.25151e-100	1.76657e-95	0.922	0.695
676	TM_10	Ecm1	1.05614	5.15737e-98	1.10414e-93	0.803	0.414
677	TM_10	Serpinh1	0.847378	1.42921e-97	3.05979e-93	0.936	0.627
678	TM_10	Ogn	0.843018	4.63169e-92	9.91598e-88	0.861	0.352
679	TM_10	Lbp	0.850099	5.13842e-90	1.10009e-85	0.861	0.371
680	TM_10	Fndc1	0.890241	5.63462e-90	1.20632e-85	0.69	0.215
681	TM_10	Ifi207	0.913725	7.30804e-89	1.56458e-84	0.521	0.107
682	TM_10	Nid1	0.888839	3.38701e-88	7.25126e-84	0.759	0.307
683	TM_10	Gas1	0.959606	3.83315e-87	8.20639e-83	0.632	0.176
684	TM_10	Csf1	1.05261	1.49175e-85	3.19369e-81	0.665	0.233
685	TM_10	Fosb	0.923939	2.26502e-83	4.84918e-79	0.95	0.688
686	TM_10	Igfbp5	1.04703	2.78798e-76	5.96879e-72	0.92	0.546
687	TM_10	Ifi203	1.18152	4.67451e-76	1.00077e-71	0.543	0.193
688	TM_10	Pthlh	0.886708	2.80116e-75	5.99699e-71	0.443	0.093
689	TM_10	Nupr1	0.969036	1.15869e-74	2.48064e-70	0.875	0.472
690	TM_10	Cxcl1	1.17657	1.93293e-73	4.13821e-69	0.798	0.388
691	TM_10	Fn1	1.04418	1.52187e-71	3.25818e-67	0.601	0.253
692	TM_10	Ugp2	1.02259	3.57315e-66	7.64976e-62	0.67	0.401
693	TM_10	Mndal	0.86688	2.95767e-64	6.33207e-60	0.518	0.173
694	TM_10	Gadd45g	0.856829	1.65016e-58	3.53283e-54	0.856	0.543
695	TM_10	Junb	0.799939	2.42839e-58	5.19894e-54	0.958	0.869
696	TM_10	Crip2	0.796171	3.34188e-55	7.15462e-51	0.673	0.367
697	TM_10	Sfrp2	1.37456	2.08362e-52	4.46082e-48	0.399	0.109
698	TM_10	Cpxm2	0.903649	1.72156e-49	3.6857e-45	0.438	0.208
699	TM_10	Socs3	0.837236	2.97542e-46	6.37008e-42	0.789	0.56
700	TM_10	Fst	0.905448	1.16239e-44	2.48856e-40	0.623	0.283
701	TM_11	Mmp2	1.88606	1.74245e-104	3.73041e-100	1	0.2
702	TM_11	Apod	2.55048	3.91215e-100	8.37552e-96	1	0.296
703	TM_11	Mmp3	3.45404	3.20827e-99	6.86858e-95	0.89	0.047
704	TM_11	Col1a1	2.5708	3.72137e-97	7.96708e-93	1	0.477
705	TM_11	Cyp2f2	1.98534	6.02888e-92	1.29072e-87	0.89	0.037
706	TM_11	Smoc2	1.73332	1.04748e-90	2.24255e-86	0.973	0.05
707	TM_11	Serping1	1.81363	7.02579e-89	1.50415e-84	1	0.485
708	TM_11	Col1a2	2.30425	1.27051e-87	2.72003e-83	1	0.5
709	TM_11	Col3a1	2.24076	8.80688e-78	1.88547e-73	0.973	0.381
710	TM_11	Cxcl14	2.50987	1.63396e-74	3.49816e-70	0.89	0.106
711	TM_11	Cpz	1.27429	1.69396e-74	3.62659e-70	0.918	0.082
712	TM_11	Ctsk	1.51475	1.7584e-69	3.76456e-65	1	0.365
713	TM_11	Sparc	1.84506	4.45112e-69	9.5294e-65	1	0.859
714	TM_11	C1qtnf2	1.35709	1.37142e-65	2.93608e-61	0.89	0.111
715	TM_11	Dpep1	1.43317	2.13539e-65	4.57166e-61	0.877	0.069
716	TM_11	Matn4	1.97889	1.94564e-64	4.16543e-60	0.89	0.099
717	TM_11	Thbs2	1.71459	5.53786e-64	1.1856e-59	0.945	0.304
718	TM_11	Dpt	1.27238	2.27915e-62	4.87943e-58	0.726	0.031
719	TM_11	Col6a1	1.64631	1.12906e-59	2.41721e-55	1	0.324
720	TM_11	Omd	1.3821	5.49695e-57	1.17684e-52	0.918	0.137
721	TM_11	Mfap4	1.85067	2.49906e-55	5.35023e-51	0.986	0.403
722	TM_11	Podn	0.896355	7.58135e-52	1.62309e-47	0.603	0.027
723	TM_11	Col6a3	1.53769	1.61307e-51	3.45343e-47	0.904	0.163
724	TM_11	Postn	1.49085	2.09633e-51	4.48803e-47	0.945	0.277
725	TM_11	Steap3	1.13757	1.12147e-46	2.40097e-42	0.822	0.172
726	TM_11	Cd302	1.15257	3.64117e-46	7.79537e-42	1	0.508
727	TM_11	Col5a2	1.26611	1.01916e-45	2.18191e-41	0.959	0.284
728	TM_11	Srpx	0.976803	4.59257e-45	9.83223e-41	0.767	0.087
729	TM_11	Cpxm1	1.30095	2.5806e-44	5.52482e-40	0.959	0.265
730	TM_11	Masp1	0.837596	3.74428e-44	8.01612e-40	0.452	0.016
731	TM_11	Col6a2	1.39142	9.56083e-44	2.04688e-39	0.877	0.223
732	TM_11	Col6a5	1.17033	1.43506e-43	3.07232e-39	0.425	0.012
733	TM_11	Ntrk2	1.31266	6.52898e-42	1.39779e-37	0.726	0.082
734	TM_11	Pdgfrl	1.22169	1.84549e-41	3.95101e-37	0.959	0.278
735	TM_11	Dcn	1.78123	2.14197e-41	4.58574e-37	1	0.58
736	TM_11	Lum	1.42874	2.1752e-40	4.65688e-36	1	0.433
737	TM_11	Mmp23	0.860447	2.35943e-39	5.0513e-35	0.671	0.075
738	TM_11	Gpm6b	1.09564	2.36193e-39	5.05665e-35	0.877	0.232
739	TM_11	Timp2	1.04512	8.54559e-39	1.82952e-34	1	0.779
740	TM_11	Serpinf1	1.31989	1.15584e-38	2.47455e-34	1	0.513
741	TM_11	Mfap2	1.01042	1.86463e-38	3.99199e-34	0.863	0.188
742	TM_11	Csf1	1.58401	3.26649e-38	6.99322e-34	0.781	0.239
743	TM_11	Gm13305	1.10838	6.11967e-38	1.31016e-33	0.986	0.544
744	TM_11	Serpina3n	1.09396	7.13216e-38	1.52692e-33	0.671	0.09
745	TM_11	Coch	2.13037	2.07469e-37	4.44171e-33	0.274	0.023
746	TM_11	Pcolce	1.14352	5.37415e-37	1.15055e-32	1	0.54
747	TM_11	Ppic	0.924004	1.18858e-36	2.54462e-32	0.973	0.332
748	TM_11	Spon1	0.962651	1.21008e-36	2.59065e-32	0.644	0.066
749	TM_11	Serpinh1	1.02483	1.80776e-36	3.87023e-32	1	0.631
750	TM_11	Mgst1	1.0268	3.88246e-36	8.31196e-32	0.945	0.428
751	TM_11	Htra1	1.05505	5.45469e-36	1.1678e-31	0.986	0.396
752	TM_11	C1rb	0.947809	2.8196e-35	6.03649e-31	0.767	0.166
753	TM_11	Col5a1	0.917036	5.50478e-35	1.17852e-30	0.849	0.184
754	TM_11	Cpxm2	1.35863	1.43601e-34	3.07436e-30	0.712	0.21
755	TM_11	Adamts2	0.985014	1.64517e-34	3.52214e-30	0.781	0.167
756	TM_11	Ogn	1.05882	9.44182e-33	2.0214e-28	0.973	0.359
757	TM_11	Nupr1	1.67308	6.18432e-32	1.324e-27	0.973	0.478
758	TM_11	Tnfaip6	1.56725	1.12947e-31	2.41808e-27	0.877	0.269
759	TM_11	Lrp1	0.966271	2.7091e-31	5.79992e-27	0.973	0.474
760	TM_11	Aqp1	1.17683	2.98585e-31	6.3924e-27	0.863	0.248
761	TM_11	Clec3b	1.37127	3.01885e-31	6.46305e-27	0.548	0.051
762	TM_11	Fbln7	0.993817	3.68637e-31	7.89216e-27	0.726	0.132
763	TM_11	Clec11a	0.966905	3.90022e-30	8.34999e-26	0.795	0.187
764	TM_11	Igfbp2	1.52771	1.60322e-29	3.43233e-25	0.863	0.308
765	TM_11	Wisp2	1.17811	5.18631e-29	1.11034e-24	0.562	0.068
766	TM_11	Fkbp7	0.852147	6.11424e-29	1.309e-24	0.863	0.312
767	TM_11	Cxcl5	1.73809	1.12718e-28	2.41318e-24	0.479	0.039
768	TM_11	Hk2	1.11203	2.33116e-28	4.99077e-24	0.89	0.481
769	TM_11	Fosb	1.12506	4.37904e-27	9.37509e-23	0.945	0.692
770	TM_11	Itm2a	1.01605	9.1414e-27	1.95708e-22	0.945	0.422
771	TM_11	Col12a1	1.08363	3.99519e-26	8.55331e-22	0.89	0.323
772	TM_11	Prelp	0.961037	2.38641e-25	5.10907e-21	0.849	0.285
773	TM_11	Gsn	0.816155	2.49219e-25	5.33552e-21	1	0.729
774	TM_11	Tmed3	0.806182	3.21118e-25	6.87482e-21	0.904	0.488
775	TM_11	Plpp3	0.867457	3.58404e-25	7.67307e-21	0.986	0.506
776	TM_11	Meg3	0.932171	7.73283e-25	1.65552e-20	0.904	0.373
777	TM_11	Gas1	0.997549	2.05856e-24	4.40718e-20	0.726	0.182
778	TM_11	Fbln1	0.806099	2.48956e-24	5.3299e-20	0.973	0.441
779	TM_11	Fn1	1.12218	3.40895e-24	7.29821e-20	0.781	0.258
780	TM_11	Col14a1	1.16379	4.86595e-24	1.04175e-19	0.616	0.187
781	TM_11	Aebp1	0.890226	8.39934e-24	1.79821e-19	0.918	0.442
782	TM_11	Dab2	0.938983	3.32219e-22	7.11248e-18	0.849	0.344
783	TM_11	Dlk1	1.77921	3.39164e-22	7.26115e-18	0.329	0.058
784	TM_11	C1s1	0.790719	2.85799e-21	6.11867e-17	0.726	0.21
785	TM_11	Rgcc	1.3406	2.90655e-21	6.22264e-17	0.89	0.451
786	TM_11	Nbl1	1.10966	1.18688e-20	2.54099e-16	0.918	0.555
787	TM_11	Gas6	1.02352	3.96877e-20	8.49675e-16	0.877	0.541
788	TM_11	Txnrd1	0.803057	3.19628e-18	6.84292e-14	0.877	0.698
789	TM_11	Fst	1.31797	1.64517e-17	3.52215e-13	0.726	0.287
790	TM_11	C3	0.812249	2.61142e-16	5.59079e-12	0.288	0.05
791	TM_11	Ly6a	1.06275	6.02306e-15	1.28948e-10	0.575	0.209
792	TM_11	Chil1	0.788029	5.22727e-14	1.11911e-09	0.603	0.189
793	TM_11	Ppa1	0.946101	7.95581e-14	1.70326e-09	0.753	0.541
794	TM_11	Cxcl12	0.913052	1.43932e-13	3.08143e-09	0.753	0.335
795	TM_11	Mt2	0.825403	1.20171e-12	2.57275e-08	0.932	0.853
796	TM_11	Ubc	0.872232	6.8868e-12	1.47439e-07	0.918	0.894
797	TM_11	Sfrp2	0.826124	2.13656e-11	4.57417e-07	0.438	0.113
798	TM_11	Ptx3	1.07871	1.05456e-08	0.000225771	0.342	0.096
799	TM_11	A2m	0.930939	1.2996e-08	0.000278232	0.466	0.209
800	TM_11	Cxcl1	1.06607	7.48113e-07	0.0160164	0.671	0.395
801	TM_2	Cldn10	2.30529	0	0	0.958	0.065
802	TM_2	Igfbp2	1.92704	0	0	0.993	0.28
803	TM_2	Csf3	1.89094	0	0	0.833	0.196
804	TM_2	Myoc	1.88367	0	0	0.779	0.122
805	TM_2	Clu	1.76332	0	0	0.996	0.399
806	TM_2	Serpinf1	1.7076	0	0	0.999	0.493
807	TM_2	Tnfrsf11b	1.60754	0	0	0.81	0.186
808	TM_2	Apod	1.52807	0	0	0.963	0.269
809	TM_2	Cda	1.43132	0	0	0.749	0.12
810	TM_2	Col12a1	1.38395	0	0	0.983	0.295
811	TM_2	Ank	1.37139	0	0	0.877	0.309
812	TM_2	Emb	1.34996	0	0	0.909	0.374
813	TM_2	Dcn	1.33114	0	0	1	0.563
814	TM_2	Col8a2	1.32596	0	0	0.897	0.173
815	TM_2	Tspan6	1.29484	0	0	0.848	0.285
816	TM_2	Htra1	1.2641	0	0	0.95	0.373
817	TM_2	Fn1	1.26144	0	0	0.897	0.231
818	TM_2	Gas6	1.21798	0	0	0.979	0.523
819	TM_2	Pik3r1	1.19996	0	0	0.882	0.338
820	TM_2	Fmod	1.13348	0	0	0.921	0.192
821	TM_2	Hsph1	1.12869	0	0	0.925	0.337
822	TM_2	Hebp1	1.09536	0	0	0.905	0.327
823	TM_2	Ctsl	1.09192	0	0	1	0.951
824	TM_2	Aqp1	1.0757	0	0	0.89	0.222
825	TM_2	Hif1a	1.04516	0	0	0.988	0.731
826	TM_2	A2m	1.01841	0	0	0.888	0.179
827	TM_2	Fbln5	1.0048	0	0	0.949	0.413
828	TM_2	Pmepa1	0.989293	0	0	1	0.844
829	TM_2	Mgarp	0.975141	0	0	0.972	0.336
830	TM_2	Srpx2	0.934145	0	0	0.722	0.121
831	TM_2	Clvs1	0.849213	0	0	0.489	0.018
832	TM_2	Gm525	0.760937	0	0	0.411	0.013
833	TM_2	Nkd2	1.03925	2.46044691628941e-321	5.26757080308399e-317	0.644	0.105
834	TM_2	Sdc4	1.01307	1.02222182124554e-320	2.18847469710457e-316	1	0.828
835	TM_2	Slc6a6	1.04613	5.03937225664848e-317	1.07887920642587e-312	0.966	0.539
836	TM_2	Adra1b	1.0494	1.33884624934762e-314	2.86633593522832e-310	0.644	0.098
837	TM_2	Lum	1.05415	3.17726738554878e-311	6.80221e-307	0.981	0.41
838	TM_2	Atp1b1	1.05518	2.63851663092582e-310	5.6488e-306	0.7	0.14
839	TM_2	Cdh2	0.701227	5.24377543936466e-310	1.12264e-305	0.535	0.053
840	TM_2	Bpgm	1.21386	1.85474e-295	3.97082e-291	0.932	0.392
841	TM_2	Oaf	1.02145	2.53269e-295	5.42224e-291	0.977	0.562
842	TM_2	Ptges	1.0952	1.00462e-289	2.15079e-285	0.921	0.388
843	TM_2	Ssh1	0.910248	2.31469e-283	4.95552e-279	0.739	0.184
844	TM_2	Abi3bp	1.14455	2.15579e-280	4.61534e-276	0.86	0.327
845	TM_2	Tm4sf1	1.43943	2.21272e-277	4.73721e-273	0.963	0.698
846	TM_2	Bgn	0.93233	1.13875e-275	2.43795e-271	0.999	0.564
847	TM_2	Pla2g4a	0.85056	2.2739e-275	4.86819e-271	0.713	0.193
848	TM_2	Ncam1	0.862245	1.44486e-264	3.09331e-260	0.833	0.289
849	TM_2	Wnt11	0.911691	1.46037e-262	3.12652e-258	0.775	0.219
850	TM_2	Chst5	0.688528	9.53964e-259	2.04234e-254	0.406	0.026
851	TM_2	Ptgis	0.760185	3.65459e-255	7.8241e-251	0.886	0.305
852	TM_2	Serpine2	1.158	3.31324e-254	7.09331e-250	0.973	0.586
853	TM_2	Penk	1.26687	5.1231e-250	1.0968e-245	0.841	0.282
854	TM_2	Pcolce	0.839322	1.1338e-249	2.42735e-245	0.981	0.522
855	TM_2	Itgbl1	0.794691	1.74227e-248	3.73002e-244	0.809	0.238
856	TM_2	Emp1	0.847072	2.23639e-244	4.7879e-240	0.998	0.725
857	TM_2	Itm2a	0.927054	3.83983e-244	8.22069e-240	0.92	0.402
858	TM_2	Rbp1	0.773862	4.5269e-244	9.69163e-240	0.983	0.623
859	TM_2	Nefl	0.682867	3.43033e-241	7.344e-237	0.315	0.011
860	TM_2	Eln	0.976886	1.05479e-240	2.2582e-236	0.559	0.096
861	TM_2	Lsamp	0.778967	9.90949e-237	2.12152e-232	0.825	0.271
862	TM_2	Dpysl3	0.801892	4.82305e-231	1.03257e-226	0.931	0.456
863	TM_2	1500015O10Rik	0.798855	1.76581e-228	3.78043e-224	0.81	0.26
864	TM_2	Tgfb1	0.814765	5.29085e-228	1.13272e-223	0.935	0.52
865	TM_2	Stk17b	0.805725	1.0778e-218	2.30747e-214	0.749	0.284
866	TM_2	Plpp3	0.922576	2.03911e-216	4.36553e-212	0.936	0.489
867	TM_2	Ctsk	0.714525	8.69667e-215	1.86187e-210	0.874	0.345
868	TM_2	Rin2	0.752745	2.28231e-212	4.88621e-208	0.645	0.205
869	TM_2	Gm13305	0.702024	4.92937e-212	1.05533e-207	0.955	0.528
870	TM_2	Dclk1	0.943393	3.37244e-210	7.22005e-206	0.821	0.358
871	TM_2	Gjb3	0.853787	8.15331e-209	1.74554e-204	0.594	0.147
872	TM_2	Hspa4	0.745225	1.02637e-200	2.19737e-196	0.853	0.582
873	TM_2	Ctsh	0.763682	2.09382e-200	4.48266e-196	0.912	0.519
874	TM_2	Fgfr1	0.69567	9.2502e-199	1.98037e-194	0.905	0.421
875	TM_2	Olfm2	0.74527	2.08518e-195	4.46416e-191	0.506	0.09
876	TM_2	Tpbg	0.994985	1.09334e-194	2.34072e-190	0.787	0.342
877	TM_2	Errfi1	0.679569	2.65127e-194	5.6761e-190	0.998	0.729
878	TM_2	Ctxn3	0.689944	2.33213e-193	4.99286e-189	0.46	0.068
879	TM_2	Cryab	1.31835	2.57759e-192	5.51837e-188	0.954	0.676
880	TM_2	Slc2a1	0.887396	8.06783e-191	1.72724e-186	0.859	0.493
881	TM_2	Islr	0.802807	1.07295e-185	2.29707e-181	0.849	0.371
882	TM_2	Thbs1	0.842624	2.15746e-184	4.61891e-180	0.937	0.521
883	TM_2	Il11	1.24312	7.17873e-183	1.5369e-178	0.632	0.181
884	TM_2	Wisp1	0.721181	9.27632e-182	1.98597e-177	0.646	0.182
885	TM_2	Serpine1	0.980973	2.70397e-181	5.78893e-177	0.697	0.23
886	TM_2	Lmcd1	1.33707	1.99325e-174	4.26734e-170	0.499	0.124
887	TM_2	Ptgs2	0.781546	2.50731e-173	5.3679e-169	0.9	0.452
888	TM_2	Npy	1.78034	1.20161e-168	2.57253e-164	0.267	0.038
889	TM_2	Plat	1.00673	5.57883e-159	1.19437e-154	0.822	0.492
890	TM_2	Car3	1.45807	1.55064e-153	3.31977e-149	0.263	0.02
891	TM_2	Twist1	0.720723	1.27735e-137	2.73468e-133	0.686	0.26
892	TM_2	Srxn1	0.797685	4.19526e-132	8.98162e-128	0.787	0.439
893	TM_2	Idi1	0.690703	3.74556e-116	8.01886e-112	0.634	0.277
894	TM_2	Hbegf	0.813869	4.55549e-106	9.75284e-102	0.808	0.49
895	TM_2	Upp1	0.963116	1.88566e-99	4.037e-95	0.371	0.102
896	TM_2	Plk2	0.776897	2.26533e-93	4.84984e-89	0.653	0.373
897	TM_2	Cited2	0.740555	8.18322e-93	1.75195e-88	0.663	0.38
898	TM_2	Cyr61	0.714354	5.50477e-64	1.17852e-59	0.63	0.356
899	TM_2	Hs3st1	0.699461	5.25142e-55	1.12428e-50	0.324	0.127
900	TM_2	Tnmd	0.772919	1.22946e-25	2.63214e-21	0.264	0.127
901	TM_3	Serpinf1	1.72134	0	0	1	0.502
902	TM_3	Postn	1.55063	0	0	0.953	0.262
903	TM_3	Ccdc80	1.45129	0	0	0.977	0.303
904	TM_3	Fmod	1.65519	2.38747342039866e-319	5.11134184573148e-315	0.972	0.204
905	TM_3	Igfbp2	1.8025	3.09332989020328e-316	6.62250996193621e-312	0.985	0.294
906	TM_3	Bgn	1.53531	4.59236420450674e-315	9.83179252542849e-311	1	0.573
907	TM_3	Gas6	1.37881	2.39566e-306	5.12887e-302	0.974	0.532
908	TM_3	Prdx4	1.14151	5.98327e-299	1.28096e-294	0.953	0.551
909	TM_3	Clu	1.56449	6.16679e-299	1.32025e-294	0.991	0.411
910	TM_3	Pik3r1	1.3667	4.96025e-290	1.06194e-285	0.932	0.347
911	TM_3	Pcolce	1.42852	1.55526e-289	3.32965e-285	0.994	0.531
912	TM_3	1500015O10Rik	1.8192	4.14354e-284	8.87091e-280	0.932	0.268
913	TM_3	Bpgm	1.59329	1.10516e-261	2.36605e-257	0.955	0.401
914	TM_3	Ctsl	1.26532	1.96345e-257	4.20355e-253	1	0.952
915	TM_3	Srpx2	1.11039	1.35223e-243	2.89498e-239	0.794	0.131
916	TM_3	Tspan6	1.41706	3.40973e-243	7.29989e-239	0.862	0.295
917	TM_3	Fbln1	1.28919	2.10701e-242	4.51091e-238	0.987	0.43
918	TM_3	Col12a1	1.1295	7.74995e-235	1.65919e-230	0.979	0.309
919	TM_3	Fbln5	1.21383	2.40785e-228	5.15497e-224	0.917	0.424
920	TM_3	Mfap4	1.18233	1.9448e-218	4.16362e-214	0.989	0.391
921	TM_3	Fkbp9	0.962804	3.04829e-211	6.52608e-207	0.898	0.434
922	TM_3	Ltbp2	1.0014	1.89796e-210	4.06334e-206	0.685	0.087
923	TM_3	Mgp	1.34768	4.20782e-210	9.00853e-206	1	0.543
924	TM_3	Cldn10	0.714049	5.1184e-209	1.0958e-204	0.672	0.089
925	TM_3	Itgbl1	1.13279	4.27196e-208	9.14583e-204	0.898	0.247
926	TM_3	Htra1	1.17787	3.32303e-206	7.11428e-202	0.938	0.384
927	TM_3	Col8a1	1.13266	1.42469e-203	3.05012e-199	0.866	0.238
928	TM_3	Penk	1.41563	7.30146e-202	1.56317e-197	0.921	0.29
929	TM_3	Ppib	0.717271	3.16478e-199	6.77547e-195	0.994	0.905
930	TM_3	Hebp1	0.968054	7.56651e-197	1.61991e-192	0.864	0.339
931	TM_3	Itm2a	1.17202	4.58348e-196	9.81277e-192	0.951	0.411
932	TM_3	Ogn	1.14461	6.61114e-196	1.41538e-191	0.945	0.347
933	TM_3	Ddost	0.807417	1.92983e-190	4.13157e-186	0.94	0.63
934	TM_3	Apod	0.856493	5.18e-188	1.10899e-183	0.926	0.283
935	TM_3	Clec11a	0.966504	1.60713e-183	3.4407e-179	0.77	0.175
936	TM_3	Chil1	1.05277	2.14148e-183	4.5847e-179	0.798	0.176
937	TM_3	Sfrp2	1.09605	1.03607e-180	2.21813e-176	0.664	0.1
938	TM_3	Gm13305	0.938986	1.36604e-174	2.92455e-170	0.968	0.535
939	TM_3	Lum	0.737087	5.00589e-172	1.07171e-167	0.996	0.421
940	TM_3	Prss12	0.847095	4.87067e-171	1.04276e-166	0.655	0.123
941	TM_3	Prelp	1.04833	1.883e-170	4.03131e-166	0.843	0.274
942	TM_3	Dcn	0.977105	2.38392e-170	5.10374e-166	1	0.571
943	TM_3	Cpxm1	0.921567	1.00545e-169	2.15257e-165	0.866	0.252
944	TM_3	Csf3	1.57083	1.18609e-163	2.5393e-159	0.783	0.21
945	TM_3	Loxl1	0.889052	4.24989e-163	9.09859e-159	0.817	0.247
946	TM_3	Dclk1	1.05121	1.14212e-162	2.44516e-158	0.879	0.365
947	TM_3	Emb	1.03863	4.74956e-162	1.01683e-157	0.898	0.385
948	TM_3	Ptgis	0.777013	2.75187e-161	5.89148e-157	0.917	0.315
949	TM_3	Serping1	0.933325	2.30686e-157	4.93876e-153	0.955	0.475
950	TM_3	Serpine2	1.06766	9.98323e-155	2.13731e-150	0.994	0.593
951	TM_3	Tm4sf1	1.24979	8.32747e-154	1.78283e-149	0.972	0.702
952	TM_3	Lox	1.04346	9.72476e-153	2.08197e-148	0.866	0.306
953	TM_3	Pmepa1	0.805637	7.70835e-152	1.65028e-147	0.998	0.847
954	TM_3	Thbs1	1.09827	1.13167e-147	2.4228e-143	0.966	0.528
955	TM_3	P3h3	0.756729	9.16178e-143	1.96145e-138	0.838	0.287
956	TM_3	Cdo1	1.18932	1.86722e-142	3.99754e-138	0.764	0.271
957	TM_3	Cpxm2	1.02442	5.97439e-141	1.27906e-136	0.694	0.2
958	TM_3	Hif1a	0.756848	1.25297e-137	2.68249e-133	0.977	0.736
959	TM_3	Thbs2	0.838355	1.62351e-137	3.47576e-133	0.849	0.293
960	TM_3	Fgfr1	0.747037	4.6845e-133	1.0029e-128	0.93	0.43
961	TM_3	Col8a2	0.787337	6.55296e-132	1.40292e-127	0.721	0.191
962	TM_3	Dlk1	1.17987	1.36571e-131	2.92386e-127	0.445	0.05
963	TM_3	Nkd2	0.846345	2.88632e-131	6.17932e-127	0.585	0.117
964	TM_3	Ctsk	0.787121	8.71778e-131	1.86639e-126	0.883	0.355
965	TM_3	Tgfb2	0.896459	1.01849e-129	2.1805e-125	0.8	0.283
966	TM_3	Vcam1	1.33907	2.09877e-128	4.49325e-124	0.753	0.263
967	TM_3	Prrx1	0.767298	2.31055e-128	4.94665e-124	0.796	0.263
968	TM_3	Gdnf	0.815589	1.57474e-126	3.37136e-122	0.651	0.153
969	TM_3	Fn1	0.791324	3.09044e-123	6.61632e-119	0.772	0.247
970	TM_3	Il1r1	0.726169	1.55701e-119	3.3334e-115	0.806	0.285
971	TM_3	Rcn3	0.736399	4.25609e-119	9.11186e-115	0.823	0.32
972	TM_3	Tnmd	1.77543	4.3974e-118	9.41439e-114	0.519	0.124
973	TM_3	Cdkn1c	0.795792	1.59743e-116	3.41995e-112	0.86	0.363
974	TM_3	Tnfrsf11b	1.11119	1.68745e-116	3.61266e-112	0.668	0.202
975	TM_3	Vmp1	0.795883	7.77263e-116	1.66404e-111	0.883	0.605
976	TM_3	Ptx3	1.28942	3.37115e-115	7.2173e-111	0.5	0.087
977	TM_3	Omd	0.720488	9.30309e-115	1.9917e-110	0.585	0.128
978	TM_3	Apoe	0.748022	3.21331e-114	6.87938e-110	1	0.883
979	TM_3	Tpbg	0.933656	1.81162e-113	3.87849e-109	0.804	0.35
980	TM_3	Hsph1	0.77935	2.48927e-111	5.32928e-107	0.821	0.351
981	TM_3	Nov	0.807755	3.27217e-111	7.0054e-107	0.502	0.09
982	TM_3	Ctsh	0.744108	3.85077e-110	8.24412e-106	0.915	0.527
983	TM_3	Slc6a6	0.73866	7.18387e-110	1.53799e-105	0.936	0.548
984	TM_3	Islr	0.715672	2.14486e-108	4.59192e-104	0.866	0.38
985	TM_3	Plpp3	0.724046	1.31358e-105	2.81223e-101	0.936	0.497
986	TM_3	Fam46a	0.927564	5.57814e-104	1.19422e-99	0.67	0.256
987	TM_3	Cst3	0.788682	7.97714e-102	1.70783e-97	1	0.982
988	TM_3	Wisp2	0.677063	1.58387e-95	3.39092e-91	0.404	0.062
989	TM_3	Ank	0.873071	1.79373e-90	3.8402e-86	0.723	0.324
990	TM_3	Cxcl14	1.02145	5.24838e-89	1.12363e-84	0.464	0.1
991	TM_3	Plat	0.829292	1.22166e-85	2.61546e-81	0.845	0.498
992	TM_3	Tsc22d1	0.770203	9.92434e-81	2.1247e-76	0.947	0.659
993	TM_3	Fst	0.820544	1.23939e-79	2.65341e-75	0.702	0.279
994	TM_3	Bpifb1	0.736304	3.46838e-77	7.42546e-73	0.279	0.031
995	TM_3	Fjx1	0.742272	2.26588e-72	4.85103e-68	0.638	0.261
996	TM_3	Col14a1	0.762355	4.32834e-71	9.26654e-67	0.543	0.179
997	TM_3	Serpine1	0.719093	3.21864e-64	6.89078e-60	0.609	0.241
998	TM_3	Hmox1	0.707086	4.20168e-63	8.99537e-59	0.928	0.711
999	TM_3	Esm1	1.3829	2.09774e-57	4.49105e-53	0.262	0.046
1000	TM_3	Lmcd1	0.931965	7.68014e-47	1.64424e-42	0.381	0.134
1001	TM_4	Myoc	2.81463	0	0	0.896	0.125
1002	TM_4	1500015O10Rik	2.76235	0	0	0.992	0.26
1003	TM_4	Chil1	2.53398	0	0	0.943	0.166
1004	TM_4	Chad	2.27046	0	0	0.844	0.06
1005	TM_4	Tnmd	2.1475	0	0	0.856	0.109
1006	TM_4	Fmod	1.76075	0	0	0.979	0.198
1007	TM_4	Igfbp6	1.74975	0	0	0.945	0.252
1008	TM_4	Sfrp2	1.6933	0	0	0.755	0.093
1009	TM_4	Ltbp2	1.65343	0	0	0.875	0.076
1010	TM_4	Col12a1	1.53846	0	0	0.989	0.303
1011	TM_4	Serpinf1	1.51577	0	0	0.998	0.498
1012	TM_4	Cst3	1.50573	0	0	1	0.982
1013	TM_4	Bgn	1.50129	0	0	1	0.569
1014	TM_4	Itgbl1	1.49506	0	0	0.971	0.239
1015	TM_4	Col1a2	1.4712	0	0	0.998	0.486
1016	TM_4	Prelp	1.41221	0	0	0.932	0.266
1017	TM_4	Pcolce	1.3338	0	0	0.995	0.527
1018	TM_4	Omd	1.31546	0	0	0.781	0.118
1019	TM_4	Gm13305	1.31038	0	0	0.984	0.532
1020	TM_4	Clec11a	1.18662	0	0	0.865	0.167
1021	TM_4	Fndc1	1.19955	5.24450683060483e-320	1.12279646736419e-315	0.88	0.202
1022	TM_4	Penk	1.62516	0	3.69266e-304	0.946	0.284
1023	TM_4	Ptgis	1.13972	1.15089e-306	2.46394e-302	0.963	0.309
1024	TM_4	Lox	1.44714	1.0015e-305	2.14411e-301	0.919	0.3
1025	TM_4	Timp2	1.03784	2.62351e-300	5.61667e-296	0.998	0.773
1026	TM_4	Col1a1	1.3648	4.79668e-290	1.02692e-285	0.992	0.462
1027	TM_4	Nell2	0.821557	1.50869e-287	3.22994e-283	0.544	0.034
1028	TM_4	Wisp2	1.23314	1.80742e-286	3.86951e-282	0.599	0.053
1029	TM_4	Clu	1.22132	6.20544e-281	1.32852e-276	0.977	0.407
1030	TM_4	Col8a2	1.03183	9.3896e-279	2.01022e-274	0.851	0.183
1031	TM_4	Igfbp5	1.3289	8.30578e-274	1.77818e-269	0.997	0.539
1032	TM_4	Prss12	0.907102	2.12511e-273	4.54966e-269	0.722	0.117
1033	TM_4	Ogn	1.07014	2.16236e-268	4.62939e-264	0.971	0.342
1034	TM_4	Pdgfrl	1.05819	3.74881e-258	8.02582e-254	0.906	0.26
1035	TM_4	Col11a1	0.877398	3.70483e-256	7.93166e-252	0.739	0.124
1036	TM_4	Col8a1	1.06622	1.01659e-255	2.17641e-251	0.877	0.233
1037	TM_4	Timp3	1.16855	5.05927e-255	1.08314e-250	0.992	0.674
1038	TM_4	Mfap4	1.061	3.04179e-251	6.51217e-247	0.984	0.386
1039	TM_4	Rcn3	0.983085	5.1244e-251	1.09708e-246	0.907	0.313
1040	TM_4	Gas6	1.1045	1.01032e-250	2.16299e-246	0.969	0.528
1041	TM_4	Srpx2	0.896089	5.9614e-248	1.27628e-243	0.734	0.128
1042	TM_4	Fn1	1.25574	9.10436e-248	1.94915e-243	0.847	0.24
1043	TM_4	Bpifb1	1.09538	2.12508e-243	4.54958e-239	0.45	0.024
1044	TM_4	Dcn	1.24982	3.50584e-243	7.50565e-239	1	0.568
1045	TM_4	Loxl1	0.92197	7.98451e-241	1.7094e-236	0.862	0.241
1046	TM_4	Thbs2	1.01852	1.81362e-238	3.88278e-234	0.903	0.287
1047	TM_4	Tspan6	1.15011	6.44594e-233	1.38001e-228	0.839	0.292
1048	TM_4	Fbln5	0.959226	4.90168e-226	1.0494e-221	0.951	0.419
1049	TM_4	P3h3	0.848098	3.53984e-224	7.57844e-220	0.877	0.281
1050	TM_4	Aspn	1.162	5.82176e-223	1.24638e-218	0.812	0.209
1051	TM_4	Pi16	1.08309	2.11037e-217	4.51809e-213	0.653	0.106
1052	TM_4	Cpxm1	1.08525	5.54509e-210	1.18715e-205	0.83	0.249
1053	TM_4	Mgp	0.947152	1.94926e-209	4.17317e-205	0.998	0.539
1054	TM_4	Col6a1	0.773091	1.17595e-207	2.5176e-203	0.904	0.307
1055	TM_4	Olfml3	0.793791	1.72704e-207	3.69743e-203	0.833	0.234
1056	TM_4	Cdkn1c	1.034	6.24858e-204	1.33776e-199	0.894	0.358
1057	TM_4	Sparc	1.15836	1.6784e-203	3.59329e-199	1	0.855
1058	TM_4	Rgs3	1.09128	1.02419e-202	2.1927e-198	0.627	0.131
1059	TM_4	Fbln1	0.810096	1.38542e-201	2.96605e-197	0.968	0.426
1060	TM_4	Islr	0.985685	8.97834e-200	1.92217e-195	0.909	0.375
1061	TM_4	Tgfb3	0.730918	8.69489e-199	1.86149e-194	0.675	0.134
1062	TM_4	Ctsk	0.958775	2.37788e-196	5.09081e-192	0.903	0.35
1063	TM_4	C1qtnf2	0.723286	2.85235e-196	6.10659e-192	0.604	0.097
1064	TM_4	Thbs1	1.09019	1.683e-195	3.60313e-191	0.955	0.525
1065	TM_4	Tmed3	0.800078	3.65875e-194	7.83303e-190	0.894	0.476
1066	TM_4	Ccdc80	0.732068	5.28063e-190	1.13053e-185	0.88	0.301
1067	TM_4	Col16a1	0.793379	8.37701e-189	1.79343e-184	0.794	0.241
1068	TM_4	Cyp26b1	0.811577	1.77434e-186	3.79868e-182	0.5	0.072
1069	TM_4	Cilp2	0.973734	1.80056e-185	3.85482e-181	0.429	0.037
1070	TM_4	Lbp	0.858291	3.48998e-185	7.47171e-181	0.916	0.362
1071	TM_4	Ltbp4	0.784395	2.41254e-183	5.165e-179	0.86	0.306
1072	TM_4	Fkbp9	0.798642	2.30522e-181	4.93525e-177	0.894	0.43
1073	TM_4	Cyp26a1	1.17139	1.65309e-175	3.5391e-171	0.472	0.057
1074	TM_4	Timp1	1.26127	3.18494e-173	6.81864e-169	0.808	0.298
1075	TM_4	Bpgm	1.00756	1.56594e-167	3.35251e-163	0.899	0.399
1076	TM_4	Serpinh1	0.785822	8.66941e-166	1.85603e-161	0.972	0.621
1077	TM_4	Ctgf	1.01184	2.99508e-165	6.41216e-161	0.903	0.393
1078	TM_4	Fam180a	0.754185	3.04849e-163	6.5265e-159	0.372	0.03
1079	TM_4	Pdlim2	0.727306	9.88292e-159	2.11583e-154	0.63	0.154
1080	TM_4	Lgals1	0.724056	1.40317e-158	3.00405e-154	0.995	0.781
1081	TM_4	Nupr1	1.01366	2.25708e-158	4.83218e-154	0.896	0.466
1082	TM_4	Mfap5	0.847627	1.03273e-152	2.21097e-148	0.696	0.194
1083	TM_4	Comp	1.15776	2.66707e-144	5.70993e-140	0.378	0.041
1084	TM_4	Igfbp2	1.03377	1.1085e-141	2.37319e-137	0.768	0.295
1085	TM_4	Abi3bp	0.710893	6.48197e-140	1.38773e-135	0.83	0.334
1086	TM_4	Dlk1	1.1493	3.00262e-136	6.4283e-132	0.39	0.048
1087	TM_4	Thbs4	0.897763	2.76293e-133	5.91515e-129	0.463	0.079
1088	TM_4	Serpine2	0.845446	1.7683e-132	3.78576e-128	0.95	0.591
1089	TM_4	Serpine1	0.875512	7.73777e-127	1.65658e-122	0.695	0.235
1090	TM_4	Tgfb2	0.745793	4.97172e-118	1.0644e-113	0.724	0.281
1091	TM_4	Htra1	0.739822	6.905e-117	1.47829e-112	0.818	0.384
1092	TM_4	Matn4	0.739179	1.9476e-111	4.16961e-107	0.445	0.09
1093	TM_4	Cdo1	0.841477	5.74122e-104	1.22914e-99	0.683	0.27
1094	TM_4	Angptl7	0.8097	9.32805e-102	1.99704e-97	0.315	0.044
1095	TM_4	Fgf18	0.709135	3.43111e-98	7.34566e-94	0.443	0.103
1096	TM_4	Cryab	0.855046	2.53626e-92	5.42988e-88	0.961	0.679
1097	TM_4	Vcam1	0.840276	2.76127e-88	5.91159e-84	0.656	0.262
1098	TM_4	Tm4sf1	0.73201	5.25263e-78	1.12454e-73	0.927	0.702
1099	TM_4	Csf3	0.768839	8.10117e-54	1.73438e-49	0.505	0.215
1100	TM_4	Hspa1a	0.863774	1.21906e-16	2.60988e-12	0.386	0.323
1101	TM_5	Itgbl1	1.78917	5.05969e-170	1.08323e-165	0.987	0.256
1102	TM_5	Col1a1	2.15708	4.01344e-161	8.59238e-157	1	0.475
1103	TM_5	Nupr1	2.04165	1.63494e-160	3.50023e-156	1	0.475
1104	TM_5	Fn1	1.96113	3.67148e-157	7.86027e-153	0.987	0.254
1105	TM_5	Col1a2	1.9956	8.36966e-152	1.79186e-147	1	0.498
1106	TM_5	Pdgfrl	1.63101	1.50315e-147	3.21809e-143	0.981	0.275
1107	TM_5	Col12a1	1.80156	1.49936e-144	3.20998e-140	1	0.319
1108	TM_5	Fmod	2.07337	2.65094e-144	5.67541e-140	1	0.217
1109	TM_5	Igfbp2	2.25051	2.47769e-143	5.30448e-139	1	0.305
1110	TM_5	Htra1	1.55962	1.22694e-138	2.62675e-134	0.994	0.393
1111	TM_5	Matn4	1.5424	1.24723e-130	2.67019e-126	0.911	0.095
1112	TM_5	Prelp	1.5367	6.4579e-129	1.38257e-124	0.962	0.282
1113	TM_5	Col6a3	1.43803	1.07521e-128	2.30191e-124	0.968	0.159
1114	TM_5	Sparc	1.64233	2.08803e-128	4.47027e-124	1	0.859
1115	TM_5	Fgf18	1.55411	5.84999e-128	1.25242e-123	0.867	0.107
1116	TM_5	Lum	1.94148	4.06504e-126	8.70284e-122	1	0.43
1117	TM_5	Fbln5	1.37765	1.04327e-125	2.23354e-121	1	0.431
1118	TM_5	Col8a2	1.37574	2.23038e-125	4.77501e-121	0.975	0.198
1119	TM_5	Apod	1.77786	3.05207e-120	6.53417e-116	1	0.293
1120	TM_5	Ank	1.57347	5.55886e-119	1.1901e-114	0.962	0.328
1121	TM_5	Olfml3	1.45379	6.09674e-113	1.30525e-108	0.962	0.247
1122	TM_5	Tnc	1.48998	2.03008e-112	4.34619e-108	0.709	0.077
1123	TM_5	Serpinf1	1.71771	1.57753e-111	3.37734e-107	1	0.51
1124	TM_5	Cilp2	1.49078	6.57477e-105	1.40759e-100	0.684	0.044
1125	TM_5	Fkbp9	1.04155	1.8916e-99	4.04973e-95	1	0.44
1126	TM_5	Cpxm2	1.27807	3.00684e-99	6.43735e-95	0.918	0.206
1127	TM_5	Ctsk	1.31502	3.72263e-99	7.96979e-95	0.975	0.363
1128	TM_5	Fam180a	1.01422	3.69142e-98	7.90297e-94	0.633	0.036
1129	TM_5	Chil1	1.61903	1.51841e-96	3.25076e-92	0.937	0.185
1130	TM_5	Cda	1.79021	1.17482e-95	2.51517e-91	0.823	0.141
1131	TM_5	Pcolce	1.35608	1.51733e-95	3.24846e-91	0.994	0.538
1132	TM_5	Chad	1.41854	2.27073e-94	4.86142e-90	0.759	0.08
1133	TM_5	A2m	1.33883	7.46015e-93	1.59714e-88	0.918	0.204
1134	TM_5	Bgn	1.38901	1.09093e-92	2.33558e-88	1	0.58
1135	TM_5	Tmed3	1.00922	3.02731e-92	6.48117e-88	0.968	0.485
1136	TM_5	Dcn	1.76555	7.43265e-92	1.59126e-87	1	0.578
1137	TM_5	Col6a1	1.23097	1.29072e-91	2.76329e-87	0.981	0.321
1138	TM_5	Col8a1	1.33771	2.54931e-91	5.45781e-87	0.93	0.248
1139	TM_5	Clec11a	1.03634	1.56655e-89	3.35383e-85	0.911	0.183
1140	TM_5	Col5a2	1.05347	3.81545e-88	8.16849e-84	0.975	0.281
1141	TM_5	Aqp1	1.17307	1.5757e-86	3.37341e-82	0.956	0.245
1142	TM_5	Srpx2	0.988381	4.75658e-85	1.01834e-80	0.842	0.141
1143	TM_5	Cxcl14	1.36535	6.44163e-85	1.37909e-80	0.766	0.103
1144	TM_5	Mgarp	1.1489	9.04453e-85	1.93634e-80	1	0.358
1145	TM_5	Ltbp2	0.963808	4.34392e-84	9.2999e-80	0.753	0.096
1146	TM_5	Thbs2	1.17413	1.25857e-83	2.69447e-79	0.968	0.301
1147	TM_5	Col16a1	0.998862	7.31233e-83	1.5655e-78	0.924	0.253
1148	TM_5	Mmp2	0.914454	1.17615e-82	2.51802e-78	0.911	0.197
1149	TM_5	Rbp1	1.11769	3.41994e-82	7.32174e-78	0.994	0.635
1150	TM_5	Sod3	0.988398	4.56236e-82	9.76756e-78	0.899	0.203
1151	TM_5	Gm13305	1.07273	2.83298e-80	6.06513e-76	0.994	0.542
1152	TM_5	Mgp	1.53457	1.05805e-78	2.26518e-74	1	0.55
1153	TM_5	Timp2	0.991986	4.10891e-78	8.79677e-74	1	0.778
1154	TM_5	Cldn10	0.910504	2.98245e-77	6.38512e-73	0.722	0.098
1155	TM_5	Clu	1.18267	4.68589e-77	1.0032e-72	0.994	0.42
1156	TM_5	Col6a2	0.946933	1.04316e-75	2.23331e-71	0.905	0.22
1157	TM_5	Serpinh1	0.966791	1.49691e-75	3.20473e-71	1	0.63
1158	TM_5	Cpq	0.971587	9.74275e-74	2.08583e-69	0.968	0.507
1159	TM_5	Ctsh	1.02218	1.15157e-73	2.4654e-69	0.981	0.532
1160	TM_5	Ptgis	0.913441	1.34058e-73	2.87004e-69	0.987	0.325
1161	TM_5	Fibin	0.951435	1.32642e-70	2.83973e-66	0.703	0.101
1162	TM_5	Itm2a	1.11075	1.6067e-68	3.43978e-64	0.968	0.42
1163	TM_5	Loxl1	0.802111	1.5973e-67	3.41965e-63	0.911	0.256
1164	TM_5	P3h3	0.83711	1.26252e-66	2.70292e-62	0.93	0.295
1165	TM_5	Rcn3	0.875077	1.93076e-66	4.13356e-62	0.943	0.327
1166	TM_5	Mfap4	0.983073	8.921e-65	1.9099e-60	0.987	0.401
1167	TM_5	Ltbp1	0.927077	1.95112e-64	4.17715e-60	0.81	0.188
1168	TM_5	Nkd2	0.787962	6.07417e-64	1.30042e-59	0.715	0.124
1169	TM_5	Ppic	0.799095	3.90968e-63	8.37024e-59	0.937	0.329
1170	TM_5	1500015O10Rik	1.36231	3.79637e-62	8.12764e-58	0.892	0.279
1171	TM_5	Gjb3	0.899708	4.44223e-62	9.51037e-58	0.753	0.161
1172	TM_5	Mfap2	0.770307	8.37847e-61	1.79375e-56	0.797	0.186
1173	TM_5	Pcolce2	0.934101	1.13642e-60	2.43295e-56	0.633	0.093
1174	TM_5	Ltbp3	0.764939	1.38405e-59	2.96311e-55	0.937	0.355
1175	TM_5	Ogn	0.822598	1.09859e-57	2.35196e-53	0.956	0.357
1176	TM_5	Hexa	0.780326	4.477e-57	9.5848e-53	0.987	0.557
1177	TM_5	Penk	1.25001	4.84851e-57	1.03802e-52	0.899	0.301
1178	TM_5	Itgb5	0.760632	6.10334e-56	1.30666e-51	0.835	0.253
1179	TM_5	Pmepa1	0.826693	1.51548e-55	3.2445e-51	0.994	0.849
1180	TM_5	Scarf2	0.767978	2.7594e-54	5.90761e-50	0.873	0.292
1181	TM_5	Gas6	0.79762	1.91781e-53	4.10584e-49	1	0.539
1182	TM_5	Angptl7	0.917972	1.58669e-52	3.39695e-48	0.462	0.049
1183	TM_5	Dpysl3	0.760254	3.02574e-52	6.47781e-48	0.981	0.472
1184	TM_5	Sdc2	0.776226	6.40325e-52	1.37087e-47	0.93	0.412
1185	TM_5	Lgals1	0.785621	4.11483e-51	8.80945e-47	1	0.786
1186	TM_5	Serpine1	0.87019	4.86213e-51	1.04093e-46	0.823	0.245
1187	TM_5	Gas1	0.75933	1.69242e-50	3.62331e-46	0.734	0.18
1188	TM_5	S100a4	0.954493	4.50976e-49	9.65496e-45	0.772	0.23
1189	TM_5	Mmp3	1.8569	1.72236e-48	3.68741e-44	0.443	0.047
1190	TM_5	Cdo1	0.884182	2.94973e-48	6.31507e-44	0.835	0.279
1191	TM_5	Slc29a1	0.758774	6.89617e-46	1.4764e-41	0.791	0.283
1192	TM_5	S100a6	0.820753	2.69671e-44	5.77339e-40	1	0.85
1193	TM_5	Emp1	0.767708	3.9109e-44	8.37285e-40	1	0.735
1194	TM_5	Hbegf	0.897505	4.81358e-42	1.03054e-37	0.943	0.5
1195	TM_5	Myoc	0.793495	5.53212e-40	1.18437e-35	0.601	0.146
1196	TM_5	Tnmd	0.983361	2.27081e-36	4.86157e-32	0.563	0.13
1197	TM_5	Rgs3	0.872625	2.58502e-36	5.53427e-32	0.57	0.144
1198	TM_5	Postn	0.768862	9.87261e-33	2.11363e-28	0.734	0.276
1199	TM_5	Gpha2	0.755791	3.3016e-32	7.06839e-28	0.589	0.163
1200	TM_5	Timp1	0.877274	2.94371e-29	6.30219e-25	0.753	0.311
1201	TM_6	Fos	2.4359	8.78085e-146	1.87989e-141	0.921	0.463
1202	TM_6	Fosb	1.49185	1.88155e-132	4.02821e-128	0.99	0.689
1203	TM_6	Ppp1r15a	1.25334	5.79664e-132	1.241e-127	0.956	0.731
1204	TM_6	Jun	1.89195	9.4583e-117	2.02493e-112	0.911	0.618
1205	TM_6	Junb	1.39817	1.88815e-109	4.04234e-105	0.995	0.869
1206	TM_6	Irf1	1.53159	9.29236e-107	1.9894e-102	0.754	0.288
1207	TM_6	Gadd45b	1.26009	1.92188e-105	4.11454e-101	0.995	0.817
1208	TM_6	Cygb	1.403	7.11731e-105	1.52375e-100	0.916	0.287
1209	TM_6	Klf2	1.76409	5.36764e-104	1.14916e-99	0.828	0.279
1210	TM_6	Igfbp4	1.48024	2.70676e-101	5.79491e-97	0.995	0.616
1211	TM_6	Rasl11a	1.62938	1.02384e-98	2.19194e-94	0.754	0.15
1212	TM_6	Dnajb1	1.24892	7.18131e-97	1.53745e-92	0.921	0.594
1213	TM_6	Cxcl12	1.35855	1.41163e-96	3.02217e-92	0.921	0.331
1214	TM_6	Egr1	1.55783	6.54829e-95	1.40192e-90	0.862	0.421
1215	TM_6	Klf4	1.1828	1.61746e-93	3.46281e-89	0.966	0.697
1216	TM_6	Jund	0.989589	1.88765e-93	4.04126e-89	1	0.961
1217	TM_6	Zfp36l2	1.17261	6.50657e-86	1.39299e-81	0.793	0.345
1218	TM_6	Hspa1a	1.47955	6.49492e-84	1.3905e-79	0.798	0.32
1219	TM_6	Pgf	1.34475	4.12133e-83	8.82336e-79	0.685	0.123
1220	TM_6	Ccnl1	0.915033	2.67459e-81	5.72603e-77	0.887	0.719
1221	TM_6	Edn3	1.14921	2.79529e-78	5.98443e-74	0.872	0.272
1222	TM_6	Tob1	1.06704	9.66029e-78	2.06817e-73	0.719	0.332
1223	TM_6	Btg2	1.31052	1.60963e-75	3.44605e-71	0.714	0.407
1224	TM_6	Gpc3	1.22154	1.78321e-72	3.81768e-68	0.877	0.388
1225	TM_6	Pou3f1	1.0839	3.47554e-72	7.44079e-68	0.562	0.117
1226	TM_6	Wsb1	0.909641	1.54543e-70	3.30861e-66	0.773	0.581
1227	TM_6	Hspa2	1.01061	3.31383e-68	7.09458e-64	0.734	0.343
1228	TM_6	Colec12	0.98432	8.8798e-67	1.90108e-62	0.852	0.348
1229	TM_6	Socs3	1.20012	1.44093e-65	3.08488e-61	0.906	0.56
1230	TM_6	Igfbp7	0.985766	5.40253e-65	1.15663e-60	1	0.717
1231	TM_6	Igfbp5	0.879067	2.07649e-64	4.44556e-60	0.985	0.549
1232	TM_6	Pnrc1	0.817976	3.97122e-64	8.50199e-60	0.951	0.788
1233	TM_6	Zfp36	1.16294	1.19582e-63	2.56012e-59	0.833	0.445
1234	TM_6	Gm8797	0.826695	1.99671e-63	4.27476e-59	0.823	0.661
1235	TM_6	Topors	0.780118	1.24976e-62	2.67562e-58	0.493	0.253
1236	TM_6	Cebpb	0.903327	8.94182e-62	1.91435e-57	0.995	0.928
1237	TM_6	Ier5l	1.03485	1.76356e-61	3.7756e-57	0.542	0.131
1238	TM_6	Ubc	0.960837	4.19364e-61	8.97817e-57	0.97	0.894
1239	TM_6	Cbx4	0.832156	4.77469e-60	1.02221e-55	0.409	0.09
1240	TM_6	Bambi	1.2154	6.25617e-60	1.33938e-55	0.793	0.354
1241	TM_6	Id3	0.871216	2.26496e-59	4.84905e-55	1	0.821
1242	TM_6	Ctgf	1.08951	2.1304e-58	4.56098e-54	0.897	0.404
1243	TM_6	Twist1	1.02317	1.14676e-57	2.45509e-53	0.714	0.274
1244	TM_6	Pim3	1.01981	1.62124e-57	3.47092e-53	0.724	0.414
1245	TM_6	Lum	0.829856	2.11909e-57	4.53676e-53	0.946	0.429
1246	TM_6	Hspa8	0.709317	5.97343e-57	1.27885e-52	0.995	0.972
1247	TM_6	Cebpd	1.01223	5.88781e-55	1.26052e-50	0.975	0.721
1248	TM_6	Slbp	0.755145	1.8641e-54	3.99085e-50	0.65	0.458
1249	TM_6	Socs1	0.984805	4.04229e-54	8.65413e-50	0.7	0.348
1250	TM_6	Inmt	1.0318	1.42584e-52	3.05258e-48	0.433	0.063
1251	TM_6	Ier2	1.01395	2.18394e-52	4.67559e-48	0.906	0.675
1252	TM_6	Pnp	0.944824	3.29115e-52	7.04602e-48	0.901	0.752
1253	TM_6	Nr4a1	1.04873	3.96763e-52	8.4943e-48	0.65	0.295
1254	TM_6	Txnip	1.04207	6.41539e-51	1.37347e-46	0.557	0.164
1255	TM_6	Cpxm1	0.915958	5.191e-50	1.11134e-45	0.729	0.262
1256	TM_6	Rasd1	1.10922	1.57138e-48	3.36417e-44	0.557	0.152
1257	TM_6	Fscn1	0.758319	2.33339e-48	4.99555e-44	0.606	0.242
1258	TM_6	Scube1	0.793331	5.39087e-48	1.15413e-43	0.448	0.127
1259	TM_6	Mdk	0.747071	8.75331e-48	1.874e-43	0.931	0.548
1260	TM_6	Ubb	0.794088	2.40632e-47	5.1517e-43	1	0.993
1261	TM_6	Irs2	0.716141	3.66397e-45	7.8442e-41	0.522	0.284
1262	TM_6	Csrnp1	0.747965	4.88362e-44	1.04553e-39	0.734	0.492
1263	TM_6	Pitx2	0.816144	4.99322e-44	1.069e-39	0.734	0.313
1264	TM_6	Zfp36l1	0.814719	7.72757e-44	1.65439e-39	0.852	0.572
1265	TM_6	Cfh	0.889401	7.866e-44	1.68403e-39	0.759	0.308
1266	TM_6	Alpl	0.847156	2.63283e-43	5.63662e-39	0.552	0.138
1267	TM_6	Nr4a2	0.99007	2.76977e-43	5.92979e-39	0.764	0.433
1268	TM_6	Atf3	0.961314	4.54351e-43	9.72719e-39	0.867	0.61
1269	TM_6	Nfkbiz	0.739308	4.85233e-43	1.03884e-38	0.557	0.245
1270	TM_6	Angpt1	0.847582	1.00448e-42	2.15049e-38	0.537	0.169
1271	TM_6	Fbln1	0.87456	1.34027e-41	2.86938e-37	0.842	0.439
1272	TM_6	Cdh11	0.775433	3.39909e-41	7.27712e-37	0.655	0.28
1273	TM_6	Mxra8	0.782408	5.36243e-39	1.14804e-34	0.67	0.351
1274	TM_6	6330403K07Rik	0.752031	3.35727e-37	7.18758e-33	0.527	0.189
1275	TM_6	Grasp	0.741726	3.74599e-37	8.0198e-33	0.483	0.171
1276	TM_6	Id2	0.828283	6.35626e-37	1.36081e-32	0.783	0.49
1277	TM_6	Rarres2	0.766826	8.86205e-37	1.89728e-32	0.852	0.491
1278	TM_6	Nr2f2	0.725588	2.86365e-36	6.1308e-32	0.483	0.18
1279	TM_6	Mafb	0.818659	3.5805e-36	7.66549e-32	0.64	0.292
1280	TM_6	Nr2f1	0.759851	1.3174e-35	2.82043e-31	0.517	0.152
1281	TM_6	Lbp	0.747375	3.1672e-35	6.78066e-31	0.768	0.376
1282	TM_6	Kitl	0.750178	3.28684e-35	7.03679e-31	0.803	0.471
1283	TM_6	Frat2	0.7228	4.37476e-35	9.36593e-31	0.379	0.133
1284	TM_6	Gas1	0.811982	1.59559e-32	3.416e-28	0.512	0.181
1285	TM_6	Rhob	0.78002	2.67141e-32	5.71923e-28	0.7	0.399
1286	TM_6	Tnfsf9	0.901274	2.28546e-31	4.89294e-27	0.389	0.12
1287	TM_6	Hspa1b	0.783288	3.29381e-31	7.05172e-27	0.512	0.27
1288	TM_6	Gadd45g	0.714588	7.53906e-31	1.61404e-26	0.847	0.546
1289	TM_6	Hes1	0.800528	4.32528e-29	9.25999e-25	0.773	0.514
1290	TM_6	Fam46a	0.722323	8.75077e-28	1.87345e-23	0.532	0.264
1291	TM_6	Isg15	0.756171	4.59009e-27	9.82692e-23	0.852	0.568
1292	TM_6	Cxcl10	1.63448	4.48485e-26	9.60161e-22	0.493	0.231
1293	TM_6	Nnat	0.906611	1.40362e-23	3.00501e-19	0.33	0.092
1294	TM_6	Gem	0.731949	1.58625e-23	3.396e-19	0.887	0.635
1295	TM_6	Col10a1	0.771515	2.24795e-23	4.81264e-19	0.315	0.072
1296	TM_6	Pcsk1n	0.739396	3.19821e-22	6.84706e-18	0.261	0.065
1297	TM_6	Id1	0.724797	6.11353e-22	1.30884e-17	0.67	0.415
1298	TM_6	Cited2	0.739557	3.99497e-17	8.55283e-13	0.512	0.391
1299	TM_6	Ifit1	0.719866	3.46295e-16	7.41383e-12	0.547	0.311
1300	TM_6	Igfbp3	0.847065	3.89912e-13	8.34762e-09	0.296	0.126
1301	TM_7	Igfbp5	1.78108	0	0	0.996	0.518
1302	TM_7	Chil1	1.77374	0	0	0.621	0.157
1303	TM_7	Gpc3	1.63594	0	0	0.927	0.351
1304	TM_7	Timp1	1.61376	0	0	0.729	0.282
1305	TM_7	Igfbp4	1.58848	0	0	0.989	0.591
1306	TM_7	Mfap5	1.41258	0	0	0.904	0.156
1307	TM_7	Cygb	1.37988	0	0	0.922	0.244
1308	TM_7	Procr	1.34846	0	0	0.794	0.359
1309	TM_7	Fmo1	1.34835	0	0	0.794	0.196
1310	TM_7	Ugdh	1.33687	0	0	0.976	0.606
1311	TM_7	Edn3	1.33025	0	0	0.902	0.23
1312	TM_7	Gfpt2	1.30046	0	0	0.867	0.239
1313	TM_7	Cebpd	1.17525	0	0	0.993	0.702
1314	TM_7	Lbp	1.15124	0	0	0.906	0.339
1315	TM_7	Cyp1b1	1.14753	0	0	0.727	0.177
1316	TM_7	Has1	1.13789	0	0	0.691	0.18
1317	TM_7	Timp3	1.12139	0	0	0.973	0.661
1318	TM_7	Pgf	1.09949	0	0	0.594	0.092
1319	TM_7	Metrnl	1.09162	0	0	0.879	0.484
1320	TM_7	Ptgs2	1.08576	0	0	0.911	0.436
1321	TM_7	Igfbp6	1.06364	0	0	0.839	0.23
1322	TM_7	Smoc1	1.05826	0	0	0.797	0.216
1323	TM_7	Tm4sf1	1.03834	0	0	0.969	0.688
1324	TM_7	Serpine2	1.0306	0	0	0.984	0.572
1325	TM_7	Nr4a2	1.02526	0	0	0.881	0.401
1326	TM_7	Gprc5a	1.01834	0	0	0.725	0.25
1327	TM_7	Pi16	1.00129	0	0	0.687	0.079
1328	TM_7	Ltbp4	0.988914	0	0	0.821	0.284
1329	TM_7	Kitl	0.959708	0	0	0.9	0.441
1330	TM_7	Pnp	0.956403	0	0	0.967	0.737
1331	TM_7	Hk2	0.926582	0	0	0.838	0.455
1332	TM_7	Cd200	0.914609	0	0	0.802	0.305
1333	TM_7	Crispld2	0.896175	0	0	0.806	0.265
1334	TM_7	Angpt1	0.869572	0	0	0.609	0.138
1335	TM_7	Sod2	0.862319	0	0	0.943	0.808
1336	TM_7	Ece1	0.849339	0	0	0.752	0.307
1337	TM_7	Ppp1r2	0.830081	0	0	0.974	0.846
1338	TM_7	Sntb2	0.826413	0	0	0.896	0.541
1339	TM_7	Rarres2	0.826043	0	0	0.92	0.461
1340	TM_7	Tm2d2	0.824584	0	0	0.806	0.542
1341	TM_7	Ntn1	0.81771	0	0	0.543	0.076
1342	TM_7	Itgbl1	0.761201	0	0	0.746	0.224
1343	TM_7	Rac1	0.748109	0	0	0.927	0.789
1344	TM_7	Eif5a	0.746485	0	0	0.994	0.962
1345	TM_7	Serping1	0.738349	0	0	0.93	0.452
1346	TM_7	Mgp	0.728176	0	0	0.993	0.519
1347	TM_7	Bgn	0.682113	0	0	0.994	0.551
1348	TM_7	Pdgfrl	0.636505	3.45334826850346e-315	7.39327330803906e-311	0.748	0.244
1349	TM_7	Ifit1	1.2889	7.24389e-306	1.55085e-301	0.702	0.283
1350	TM_7	Lima1	0.814004	7.55652e-303	1.61778e-298	0.785	0.485
1351	TM_7	Fbln1	0.734431	1.02951e-300	2.20407e-296	0.883	0.408
1352	TM_7	Mzt2	0.941041	5.68532e-297	1.21717e-292	0.724	0.307
1353	TM_7	Lrp1	0.722983	3.78786e-291	8.10943e-287	0.869	0.445
1354	TM_7	Col11a1	0.681204	1.06141e-290	2.27236e-286	0.532	0.113
1355	TM_7	Colec12	0.659503	2.79207e-288	5.97753e-284	0.802	0.318
1356	TM_7	Cdr2l	0.732302	2.04447e-287	4.377e-283	0.615	0.176
1357	TM_7	Cdh11	0.72344	1.26564e-286	2.7096e-282	0.714	0.25
1358	TM_7	Fgfr2	0.762693	2.67879e-286	5.73501e-282	0.568	0.189
1359	TM_7	Zfp36l1	0.841902	5.03255e-285	1.07742e-280	0.874	0.551
1360	TM_7	Pdpn	0.855786	8.38928e-285	1.79606e-280	0.802	0.436
1361	TM_7	Fgfr1	0.740094	1.14822e-280	2.45822e-276	0.844	0.41
1362	TM_7	Sptbn1	0.702108	2.1394e-280	4.58024e-276	0.966	0.728
1363	TM_7	Crabp2	1.21947	2.87316e-278	6.15114e-274	0.491	0.137
1364	TM_7	Lox	0.713957	3.32264e-278	7.11344e-274	0.765	0.285
1365	TM_7	Gdf10	0.671502	5.01097e-277	1.0728e-272	0.467	0.086
1366	TM_7	Akap12	0.872019	2.10369e-272	4.50379e-268	0.777	0.317
1367	TM_7	Gch1	0.795546	1.199e-265	2.56694e-261	0.814	0.518
1368	TM_7	Bicc1	0.639693	2.30904e-264	4.94342e-260	0.529	0.133
1369	TM_7	Clic4	0.66809	2.25547e-263	4.82874e-259	0.944	0.796
1370	TM_7	Alpl	0.711311	4.02001e-263	8.60644e-259	0.514	0.114
1371	TM_7	Fndc1	0.75551	7.43955e-262	1.59273e-257	0.623	0.192
1372	TM_7	Ccdc80	0.674021	1.53961e-260	3.29615e-256	0.747	0.286
1373	TM_7	Timp2	0.67362	2.76675e-260	5.92333e-256	0.98	0.764
1374	TM_7	Isg15	0.953146	8.72087e-260	1.86705e-255	0.895	0.546
1375	TM_7	Samhd1	0.944099	1.78002e-252	3.81084e-248	0.688	0.334
1376	TM_7	Thbd	0.923515	3.96037e-250	8.47876e-246	0.619	0.197
1377	TM_7	Cyp26a1	1.15582	1.57348e-245	3.36866e-241	0.347	0.049
1378	TM_7	Slc6a6	0.736433	3.1913e-240	6.83225e-236	0.871	0.533
1379	TM_7	Thbs1	0.756829	4.46438e-240	9.5578e-236	0.9	0.51
1380	TM_7	Dpysl3	0.652031	7.32962e-233	1.5692e-228	0.842	0.448
1381	TM_7	Fgl2	0.656368	2.49272e-232	5.33667e-228	0.719	0.281
1382	TM_7	Pdgfra	0.691861	9.43642e-231	2.02024e-226	0.6	0.19
1383	TM_7	Pam	0.685379	2.80969e-225	6.01527e-221	0.849	0.51
1384	TM_7	Cdkn1c	0.71802	3.98329e-225	8.52783e-221	0.755	0.345
1385	TM_7	Rnf213	0.727684	7.76279e-217	1.66194e-212	0.661	0.284
1386	TM_7	Bpgm	0.638588	1.28599e-212	2.75318e-208	0.797	0.385
1387	TM_7	Bambi	0.763394	7.11066e-206	1.52232e-201	0.716	0.331
1388	TM_7	Rgcc	0.902289	4.16357e-204	8.91379e-200	0.756	0.428
1389	TM_7	Dxo	0.711083	1.62424e-201	3.47734e-197	0.58	0.268
1390	TM_7	Isg20	0.644702	1.70009e-198	3.63971e-194	0.477	0.162
1391	TM_7	Uap1	0.622377	1.0745e-196	2.3004e-192	0.876	0.611
1392	TM_7	Tsc22d1	0.692301	1.30958e-188	2.80369e-184	0.908	0.647
1393	TM_7	Mt1	0.654531	7.58628e-186	1.62415e-181	0.994	0.927
1394	TM_7	Adamts1	0.665017	8.42393e-183	1.80348e-178	0.863	0.515
1395	TM_7	Ndnf	0.62283	1.55124e-173	3.32104e-169	0.457	0.137
1396	TM_7	Plagl1	0.622847	1.84076e-152	3.94088e-148	0.606	0.282
1397	TM_7	Gbp2	0.69478	1.30978e-147	2.80411e-143	0.737	0.429
1398	TM_7	Fosb	0.65683	1.52793e-147	3.27114e-143	0.897	0.676
1399	TM_7	Lmcd1	0.624551	1.23727e-137	2.64887e-133	0.398	0.12
1400	TM_7	Myoc	0.684123	4.27931e-92	9.16158e-88	0.361	0.133
1401	TM_8	Gpc3	1.53176	0	0	0.893	0.36
1402	TM_8	Igfbp4	1.40833	0	0	0.994	0.595
1403	TM_8	Gfpt2	1.36828	0	0	0.816	0.249
1404	TM_8	Cfh	1.33075	0	0	0.839	0.278
1405	TM_8	Alpl	1.32903	0	0	0.682	0.107
1406	TM_8	Cebpd	1.30885	0	0	0.988	0.706
1407	TM_8	Ngf	1.24123	0	0	0.806	0.355
1408	TM_8	Cygb	1.24092	0	0	0.876	0.255
1409	TM_8	Igfbp5	1.23694	0	0	0.976	0.525
1410	TM_8	Fbln1	1.21976	0	0	0.891	0.413
1411	TM_8	Cxcl12	1.20851	0	0	0.869	0.301
1412	TM_8	Col10a1	1.19831	0	0	0.459	0.049
1413	TM_8	Ppp1r2	1.18542	0	0	0.991	0.846
1414	TM_8	Igfbp7	1.1854	0	0	0.998	0.701
1415	TM_8	Adamts1	1.09691	0	0	0.928	0.515
1416	TM_8	Edn3	1.06709	0	0	0.813	0.243
1417	TM_8	Cyp1b1	1.05032	0	0	0.669	0.187
1418	TM_8	Rarres2	1.04772	0	0	0.938	0.465
1419	TM_8	Sntb2	1.01317	0	0	0.881	0.546
1420	TM_8	Lum	0.954715	0	0	0.968	0.399
1421	TM_8	Mgp	0.909299	0	0	0.992	0.524
1422	TM_8	Ptp4a1	0.856361	0	0	0.909	0.722
1423	TM_8	Arf4	0.725516	2.57408201483289e-321	5.51085218555574e-317	0.978	0.928
1424	TM_8	Gm12840	1.46179	3.93770319735473e-321	8.43022877521675e-317	0.554	0.137
1425	TM_8	Btg1	0.791648	4.4080536921956e-320	9.43720214962156e-316	0.98	0.867
1426	TM_8	Serpine2	0.765528	7.88884498027635e-319	1.68892282182736e-314	0.988	0.577
1427	TM_8	Ugdh	1.03711	1.4563330950296e-317	3.11786352314886e-313	0.936	0.613
1428	TM_8	Pnp	0.848971	1.9559454103948e-313	0	0.963	0.74
1429	TM_8	Isg15	1.21556	7.84913197524574e-311	1.68042e-306	0.9	0.549
1430	TM_8	Ptgs2	1.20118	6.48028e-306	1.38736e-301	0.873	0.444
1431	TM_8	Cpxm1	0.99951	5.31784e-303	1.1385e-298	0.722	0.237
1432	TM_8	Ccl11	1.92407	5.82314e-303	1.24668e-298	0.516	0.091
1433	TM_8	Colec12	0.909683	5.1545e-297	1.10353e-292	0.777	0.325
1434	TM_8	Brinp1	0.933159	1.4629e-294	3.13192e-290	0.427	0.067
1435	TM_8	Ifitm3	0.770187	1.15044e-289	2.46298e-285	0.999	0.946
1436	TM_8	Mdk	0.765654	3.97654e-287	8.51338e-283	0.937	0.526
1437	TM_8	Sod2	0.892912	1.61254e-283	3.45228e-279	0.899	0.813
1438	TM_8	Rdh10	1.17516	8.53819e-282	1.82794e-277	0.643	0.225
1439	TM_8	Nfkb1	0.896396	1.4413e-279	3.08569e-275	0.777	0.572
1440	TM_8	Tcf21	1.23556	2.12125e-277	4.54138e-273	0.303	0.017
1441	TM_8	Lamc3	0.777939	1.32117e-270	2.82849e-266	0.45	0.066
1442	TM_8	Rgs7bp	0.941505	1.98669e-267	4.2533e-263	0.722	0.283
1443	TM_8	Mxra8	0.854958	4.30643e-263	9.21964e-259	0.688	0.332
1444	TM_8	Tnfaip6	1.32309	1.29535e-260	2.77321e-256	0.697	0.243
1445	TM_8	Arrdc3	0.924952	5.27202e-259	1.12869e-254	0.754	0.352
1446	TM_8	Herpud1	0.720037	1.13005e-258	2.41933e-254	0.946	0.797
1447	TM_8	Plac8	0.883367	1.76568e-257	3.78015e-253	0.461	0.077
1448	TM_8	Errfi1	0.859686	9.47256e-255	2.02798e-250	0.97	0.725
1449	TM_8	Medag	0.926968	3.16783e-249	6.782e-245	0.661	0.218
1450	TM_8	H2-Q4	0.813074	2.42123e-248	5.18362e-244	0.794	0.539
1451	TM_8	Ednra	0.832077	1.86765e-244	3.99844e-240	0.514	0.114
1452	TM_8	Fgl2	1.17697	4.96261e-244	1.06245e-239	0.713	0.286
1453	TM_8	Metrnl	0.911353	6.78901e-244	1.45346e-239	0.85	0.491
1454	TM_8	Pttg1ip	0.736386	3.16272e-243	6.77107e-239	0.878	0.714
1455	TM_8	Kitl	0.836309	3.8677e-241	8.28036e-237	0.835	0.451
1456	TM_8	Ch25h	1.05589	5.1776e-233	1.10847e-228	0.563	0.167
1457	TM_8	Cxcl1	1.03091	1.2525e-228	2.68148e-224	0.798	0.369
1458	TM_8	Tbx3	0.841361	7.76411e-227	1.66222e-222	0.557	0.156
1459	TM_8	Tmem100	0.798526	6.54869e-225	1.40201e-220	0.419	0.079
1460	TM_8	Zfp36l1	0.777633	1.0515e-223	2.25115e-219	0.827	0.558
1461	TM_8	Cd302	0.716102	4.83632e-220	1.03541e-215	0.782	0.492
1462	TM_8	Ar	1.04151	9.99322e-218	2.13945e-213	0.451	0.123
1463	TM_8	Ctsc	1.05764	7.09784e-216	1.51958e-211	0.719	0.461
1464	TM_8	Oasl2	0.801805	3.32152e-212	7.11104e-208	0.539	0.193
1465	TM_8	Maff	0.764534	3.55636e-211	7.61382e-207	0.938	0.783
1466	TM_8	Lsamp	0.789249	6.9734e-210	1.49294e-205	0.642	0.272
1467	TM_8	Rora	0.711304	4.01676e-204	8.59948e-200	0.737	0.491
1468	TM_8	Gem	0.839107	4.37834e-203	9.37359e-199	0.911	0.619
1469	TM_8	Pkdcc	0.793079	2.34954e-202	5.03012e-198	0.498	0.171
1470	TM_8	Sat1	0.867247	6.01187e-202	1.28708e-197	0.948	0.876
1471	TM_8	Rtp4	0.762824	4.94326e-201	1.0583e-196	0.735	0.39
1472	TM_8	Tfpi2	1.62189	3.46269e-200	7.41327e-196	0.417	0.102
1473	TM_8	Tmem140	0.874954	1.62291e-199	3.4745e-195	0.678	0.341
1474	TM_8	Rbp4	1.02121	4.135e-199	8.85261e-195	0.553	0.181
1475	TM_8	Gbp2	0.964149	4.95629e-199	1.06109e-194	0.736	0.432
1476	TM_8	Snx18	0.717067	1.2541e-192	2.68491e-188	0.589	0.28
1477	TM_8	Samhd1	0.930029	4.1811e-190	8.95133e-186	0.604	0.343
1478	TM_8	Il1r1	0.728303	1.16411e-185	2.49223e-181	0.649	0.274
1479	TM_8	Cxcl10	1.34008	2.69756e-185	5.77521e-181	0.585	0.21
1480	TM_8	Spry1	0.872652	1.77008e-179	3.78956e-175	0.465	0.183
1481	TM_8	Ltbp4	0.721856	1.22791e-172	2.62884e-168	0.62	0.304
1482	TM_8	Rgcc	0.914442	1.34546e-171	2.8805e-167	0.736	0.433
1483	TM_8	Pdgfra	0.766187	6.98224e-167	1.49483e-162	0.528	0.2
1484	TM_8	Ptges	0.776557	3.25409e-164	6.96668e-160	0.712	0.391
1485	TM_8	Mzt2	0.829688	1.40183e-156	3.00117e-152	0.574	0.322
1486	TM_8	Akap12	0.802103	4.63039e-155	9.9132e-151	0.679	0.329
1487	TM_8	Vegfa	0.770598	2.35441e-151	5.04055e-147	0.68	0.421
1488	TM_8	Bambi	0.814231	3.9923e-142	8.54712e-138	0.642	0.34
1489	TM_8	Kcnj8	0.806661	3.63641e-138	7.78518e-134	0.355	0.082
1490	TM_8	Ifit1	0.863535	5.61196e-137	1.20147e-132	0.603	0.295
1491	TM_8	Gadd45a	0.730721	8.68918e-133	1.86027e-128	0.673	0.461
1492	TM_8	Rgs2	0.757468	7.21018e-132	1.54363e-127	0.525	0.237
1493	TM_8	Mbd1	0.881522	5.20979e-126	1.11536e-121	0.26	0.129
1494	TM_8	Procr	0.788168	4.27958e-116	9.16215e-112	0.664	0.372
1495	TM_8	Tifa	0.744618	3.67744e-111	7.87302e-107	0.382	0.155
1496	TM_8	Nnat	0.878034	1.13364e-103	2.42701e-99	0.282	0.082
1497	TM_8	Ifit3	0.881681	4.07116e-92	8.71594e-88	0.386	0.202
1498	TM_8	Il33	0.803643	7.88674e-85	1.68847e-80	0.273	0.084
1499	TM_8	Igfbp3	0.86858	5.6585e-84	1.21143e-79	0.314	0.115
1500	TM_8	Ifit3b	0.744583	3.00396e-81	6.43119e-77	0.293	0.143
1501	TM_9	Cxcl12	1.80241	0	0	0.974	0.32
1502	TM_9	Colec12	1.30011	1.31881e-272	2.82344e-268	0.888	0.339
1503	TM_9	Inmt	1.33594	5.91295e-259	1.2659e-254	0.625	0.052
1504	TM_9	Itih5	1.45675	2.34047e-242	5.01071e-238	0.719	0.152
1505	TM_9	Ptn	1.31582	6.62289e-242	1.41789e-237	0.91	0.329
1506	TM_9	Fgl2	1.57524	3.56529e-229	7.63293e-225	0.888	0.298
1507	TM_9	Lum	1.35307	1.46133e-224	3.12856e-220	0.984	0.42
1508	TM_9	Ptgs2	1.42825	2.9369e-179	6.2876e-175	0.926	0.459
1509	TM_9	Edn3	0.980635	1.52078e-173	3.25584e-169	0.861	0.263
1510	TM_9	Igfbp7	1.02589	1.77372e-167	3.79736e-163	1	0.712
1511	TM_9	Pnp	0.955615	4.66167e-167	9.98017e-163	0.978	0.748
1512	TM_9	Mdk	0.871805	8.25283e-167	1.76685e-162	0.982	0.54
1513	TM_9	Mfap4	0.960788	7.76817e-165	1.66309e-160	0.942	0.391
1514	TM_9	Mgp	1.14506	1.7133e-164	3.668e-160	0.988	0.542
1515	TM_9	Crispld2	1.02737	3.85418e-162	8.2514e-158	0.825	0.291
1516	TM_9	Medag	1.10728	1.6988e-158	3.63696e-154	0.773	0.231
1517	TM_9	Itih2	0.736472	5.66921e-158	1.21372e-153	0.375	0.035
1518	TM_9	Fbln7	0.885343	9.06295e-158	1.94029e-153	0.608	0.121
1519	TM_9	Spp1	1.4093	1.71201e-156	3.66525e-152	0.892	0.442
1520	TM_9	Kitl	0.954817	8.54303e-156	1.82898e-151	0.922	0.463
1521	TM_9	Cd302	0.859513	3.38603e-155	7.24915e-151	0.896	0.499
1522	TM_9	Ecm1	1.1918	3.96665e-150	8.49219e-146	0.835	0.41
1523	TM_9	Igfbp4	0.826254	3.89599e-147	8.34093e-143	0.992	0.61
1524	TM_9	Cpxm1	1.02645	7.58706e-145	1.62431e-140	0.759	0.254
1525	TM_9	Cygb	0.906857	1.16354e-143	2.49102e-139	0.825	0.28
1526	TM_9	Fbln1	0.888605	6.63096e-143	1.41962e-138	0.924	0.43
1527	TM_9	Igfbp5	0.830019	2.74426e-141	5.87519e-137	0.984	0.542
1528	TM_9	Itm2a	0.851982	1.42473e-136	3.0502e-132	0.898	0.411
1529	TM_9	Gem	1.03206	4.47669e-136	9.58414e-132	0.96	0.629
1530	TM_9	Arf4	0.676259	1.18122e-131	2.52887e-127	0.992	0.929
1531	TM_9	Lrp1	0.82877	1.79314e-130	3.83893e-126	0.875	0.465
1532	TM_9	Arl4a	0.891898	1.12635e-127	2.4114e-123	0.884	0.541
1533	TM_9	Pkdcc	0.863215	1.59378e-126	3.41212e-122	0.631	0.18
1534	TM_9	Cxcl1	0.924347	1.41942e-125	3.03883e-121	0.865	0.383
1535	TM_9	Btg1	0.718693	1.94663e-125	4.16755e-121	0.988	0.871
1536	TM_9	Cfh	1.10106	1.86133e-124	3.98492e-120	0.763	0.301
1537	TM_9	Pdgfra	0.893359	2.54805e-122	5.45511e-118	0.673	0.208
1538	TM_9	Isg15	1.04312	2.62303e-121	5.61565e-117	0.924	0.562
1539	TM_9	Ier5	0.719898	9.22214e-120	1.97437e-115	0.986	0.844
1540	TM_9	Cdh11	0.827305	3.89401e-118	8.3367e-114	0.701	0.272
1541	TM_9	Tnfaip6	1.13689	8.19722e-116	1.75494e-111	0.741	0.259
1542	TM_9	Lama2	0.788193	1.63892e-115	3.50876e-111	0.651	0.225
1543	TM_9	Rarres2	0.730426	1.35717e-114	2.90556e-110	0.92	0.483
1544	TM_9	Lamc3	0.678613	3.41987e-114	7.3216e-110	0.472	0.08
1545	TM_9	Rgcc	1.13728	3.37018e-112	7.21522e-108	0.801	0.443
1546	TM_9	Vegfa	0.940352	1.84919e-111	3.95894e-107	0.809	0.427
1547	TM_9	Tcf4	0.725538	4.92643e-110	1.0547e-105	0.857	0.471
1548	TM_9	Cpq	0.729925	1.82257e-109	3.90194e-105	0.801	0.503
1549	TM_9	Mat2a	0.813043	2.91921e-104	6.24974e-100	0.982	0.883
1550	TM_9	Cebpd	0.827418	9.27009e-104	1.98463e-99	0.968	0.717
1551	TM_9	Ctsk	0.801743	9.57138e-103	2.04914e-98	0.773	0.357
1552	TM_9	Bpgm	0.866987	1.48808e-102	3.18582e-98	0.827	0.404
1553	TM_9	Ifit1	1.23676	4.25302e-101	9.10529e-97	0.679	0.304
1554	TM_9	Gfpt2	0.745239	4.27297e-100	9.148e-96	0.735	0.272
1555	TM_9	Zfp36l1	0.743503	2.25862e-97	4.83549e-93	0.892	0.567
1556	TM_9	Maff	0.780996	3.40333e-96	7.28619e-92	0.966	0.788
1557	TM_9	Vasn	0.683056	1.13833e-95	2.43706e-91	0.91	0.621
1558	TM_9	Cxcl10	1.47703	2.49387e-95	5.33912e-91	0.616	0.223
1559	TM_9	Lsamp	0.702097	8.24742e-95	1.76569e-90	0.715	0.284
1560	TM_9	Metrnl	0.853119	2.19287e-94	4.69471e-90	0.855	0.504
1561	TM_9	Lamb1	0.692054	1.54754e-93	3.31314e-89	0.48	0.141
1562	TM_9	Tbx3	0.744511	3.04582e-90	6.52079e-86	0.576	0.171
1563	TM_9	Lbp	0.696818	7.65853e-89	1.63961e-84	0.795	0.369
1564	TM_9	Ch25h	0.946163	5.02946e-88	1.07676e-83	0.57	0.182
1565	TM_9	Oasl2	0.734716	3.71013e-87	7.94301e-83	0.586	0.205
1566	TM_9	Ccl2	1.2167	4.89464e-86	1.04789e-81	0.771	0.381
1567	TM_9	Pdgfrb	0.674927	7.63685e-85	1.63497e-80	0.653	0.252
1568	TM_9	Bambi	0.869194	1.03819e-84	2.22266e-80	0.739	0.349
1569	TM_9	Rdh10	0.791621	1.11892e-82	2.39549e-78	0.635	0.241
1570	TM_9	Ngf	0.866986	1.02909e-81	2.20317e-77	0.721	0.374
1571	TM_9	Rgs7bp	0.661348	1.6209e-80	3.47018e-76	0.713	0.3
1572	TM_9	Spry1	0.804084	3.44937e-80	7.38476e-76	0.536	0.192
1573	TM_9	Cp	0.689131	1.43316e-79	3.06826e-75	0.466	0.175
1574	TM_9	Alpl	0.656925	2.67721e-79	5.73164e-75	0.494	0.133
1575	TM_9	Tmem100	0.667378	5.57225e-79	1.19296e-74	0.414	0.092
1576	TM_9	Il33	0.82117	2.26713e-76	4.8537e-72	0.396	0.088
1577	TM_9	Gpc3	0.72092	2.70873e-76	5.79911e-72	0.755	0.384
1578	TM_9	Ogfrl1	0.667688	3.9377e-76	8.43022e-72	0.566	0.201
1579	TM_9	Adamts1	0.65096	3.90095e-74	8.35154e-70	0.876	0.532
1580	TM_9	Angptl1	0.721471	4.79166e-74	1.02585e-69	0.39	0.09
1581	TM_9	Errfi1	0.669814	1.8442e-73	3.94824e-69	0.962	0.735
1582	TM_9	Tfpi2	1.4446	2.12162e-71	4.54217e-67	0.394	0.115
1583	TM_9	Mxra8	0.673154	9.22808e-70	1.97564e-65	0.675	0.346
1584	TM_9	Ccl11	0.648209	1.2231e-68	2.61854e-64	0.422	0.109
1585	TM_9	Rgs2	0.714898	1.11718e-67	2.39176e-63	0.6	0.246
1586	TM_9	Fosb	0.652602	1.15466e-65	2.47201e-61	0.9	0.687
1587	TM_9	Procr	0.750283	1.24086e-65	2.65657e-61	0.741	0.381
1588	TM_9	Rbp4	0.743358	5.33656e-63	1.1425e-58	0.538	0.195
1589	TM_9	Nr4a2	0.673536	1.00893e-61	2.16003e-57	0.763	0.427
1590	TM_9	Inhba	1.07135	3.03402e-60	6.49552e-56	0.317	0.084
1591	TM_9	Col10a1	0.77473	1.32852e-55	2.84423e-51	0.311	0.069
1592	TM_9	Gm12840	0.825649	6.96272e-54	1.49065e-49	0.44	0.156
1593	TM_9	Il11	1.13304	2.32864e-53	4.98539e-49	0.46	0.193
1594	TM_9	Kcne4	0.691328	1.03853e-50	2.22339e-46	0.373	0.113
1595	TM_9	Mbd1	0.887729	5.83279e-50	1.24874e-45	0.261	0.134
1596	TM_9	F830016B08Rik	0.859316	1.43015e-47	3.0618e-43	0.271	0.061
1597	TM_9	Ifit3	0.851527	2.7837e-45	5.95962e-41	0.444	0.207
1598	TM_9	Gbp2	0.699526	6.89199e-45	1.47551e-40	0.699	0.445
1599	TM_9	Vcam1	0.69059	8.06968e-33	1.72764e-28	0.51	0.268
1600	TM_9	Lif	0.668136	1.63156e-28	3.493e-24	0.396	0.21
1601	1	Ttr	6.54737	0	0	1	0.127
1602	1	Rgr	4.21841	0	0	0.883	0.012
1603	1	Trf	4.04479	0	0	0.995	0.231
1604	1	Rdh5	3.98488	0	0	0.995	0.113
1605	1	Rpe65	3.8094	0	0	0.822	0.007
1606	1	Slc16a8	3.20514	0	0	0.986	0.006
1607	1	Rlbp1	2.97443	0	0	0.981	0.013
1608	1	Arl6ip1	2.95685	0	0	1	0.591
1609	1	Rbp1	2.94794	0	0	1	0.634
1610	1	Cox8b	2.93403	0	0	0.953	0.022
1611	1	Mt3	2.82435	0	0	0.935	0.023
1612	1	Krt18	2.79133	0	0	0.986	0.103
1613	1	Pon1	2.57703	0	0	0.893	0.002
1614	1	Bsg	2.5553	0	0	0.991	0.907
1615	1	Car14	2.40183	0	0	0.953	0.135
1616	1	Calml4	2.21309	0	0	0.963	0.156
1617	1	Rrh	2.12779	0	0	0.916	0.009
1618	1	Fam213a	2.01071	0	0	0.939	0.237
1619	1	Phgdh	1.98529	0	0	0.972	0.236
1620	1	Tmem98	1.94424	0	0	0.925	0.141
1621	1	Rd3l	1.90129	0	0	0.86	0.002
1622	1	Cspg5	1.87132	0	0	0.907	0.021
1623	1	Col9a3	1.86253	0	0	0.911	0.021
1624	1	Lrat	1.8609	0	0	0.818	0.023
1625	1	Ermn	1.84299	0	0	0.883	0.001
1626	1	Gpx4	1.84085	0	0	1	0.949
1627	1	Nt5dc2	1.81907	0	0	0.916	0.082
1628	1	Tmem27	1.78956	0	0	0.874	0.004
1629	1	Trpm3	1.78711	0	0	0.846	0.041
1630	1	Rsph10b	1.77966	0	0	0.888	0.006
1631	1	Stra6	1.75855	0	0	0.902	0.033
1632	1	Inpp5k	1.74423	0	0	0.869	0.081
1633	1	Ins2	1.68629	0	0	0.808	0.001
1634	1	Alad	1.58971	0	0	0.897	0.138
1635	1	Degs1	1.52518	0	0	0.958	0.582
1636	1	Etfb	1.38622	0	0	0.939	0.482
1637	1	Acsl6	1.3722	0	0	0.836	0.008
1638	1	Ndufc2	1.37189	0	0	0.972	0.604
1639	1	Itgb8	1.97283	4.94065645841247e-324	1.05774514118152e-319	0.86	0.036
1640	1	Ndufv3	1.40871	9.88131291682493e-324	2.11549028236305e-319	0.935	0.467
1641	1	Pltp	1.89181	3.15707947692557e-321	6.75899145214994e-317	0.939	0.233
1642	1	Slc6a20a	1.36852	9.24629034222518e-319	1.97953829936699e-314	0.785	0.004
1643	1	Ndufb11	1.28148	3.14803115868763e-317	6.73961990763434e-313	0.977	0.797
1644	1	Atp1b1	1.97868	3.92696369241108e-317	8.40723656908289e-313	0.953	0.156
1645	1	Otx2	1.33102	4.93190754395591e-316	1.05587208608552e-311	0.78	0.004
1646	1	Ggt1	1.19467	4.94498405478893e-311	1.05867e-306	0.771	0.005
1647	1	Slc22a8	1.33877	6.1422e-308	1.31498e-303	0.799	0.005
1648	1	Mdh1	1.36018	1.70074e-307	3.64111e-303	0.958	0.658
1649	1	Slc4a5	1.52393	1.50858e-304	3.22972e-300	0.846	0.013
1650	1	Mrpl58	1.39511	3.42342e-302	7.3292e-298	0.911	0.234
1651	1	Hist1h2bc	1.72702	2.596e-296	5.55778e-292	0.944	0.221
1652	1	Clic6	1.27933	2.34207e-291	5.01413e-287	0.794	0.008
1653	1	Psap	1.5162	1.72325e-290	3.6893e-286	0.991	0.798
1654	1	Slc6a13	1.48347	2.02161e-287	4.32806e-283	0.79	0.007
1655	1	Cst3	2.3152	5.90282e-287	1.26373e-282	1	0.982
1656	1	Prcd	1.43575	1.56026e-280	3.34036e-276	0.883	0.023
1657	1	Pla2g5	1.44694	2.45693e-272	5.26004e-268	0.864	0.061
1658	1	Calm3	1.36184	4.98812e-271	1.06791e-266	0.949	0.558
1659	1	Taldo1	1.41893	1.01139e-269	2.16527e-265	0.967	0.556
1660	1	Atp5g1	1.1972	2.36693e-269	5.06735e-265	0.995	0.809
1661	1	Hist1h4i	1.42299	5.05748e-266	1.08276e-261	0.822	0.044
1662	1	Clu	2.46957	3.08675e-264	6.60843e-260	0.991	0.418
1663	1	Tmem237	1.40187	5.27132e-263	1.12854e-258	0.869	0.155
1664	1	Hmgcs2	1.43351	1.6557e-262	3.5447e-258	0.822	0.048
1665	1	Slc48a1	1.38334	2.51243e-251	5.37887e-247	0.93	0.294
1666	1	Pebp1	1.2072	1.0894e-249	2.3323e-245	0.977	0.852
1667	1	Krt8	1.7237	2.61763e-249	5.60409e-245	0.893	0.043
1668	1	Ociad2	1.62044	9.90733e-249	2.12106e-244	0.925	0.184
1669	1	Unc119	1.5784	5.42652e-247	1.16176e-242	0.925	0.108
1670	1	Gm10638	1.31662	5.57719e-247	1.19402e-242	0.743	0.023
1671	1	Ldhb	1.73338	1.47507e-245	3.15798e-241	0.977	0.486
1672	1	Ctsd	1.53226	5.88833e-245	1.26063e-240	0.981	0.674
1673	1	Ptgds	2.78555	9.16276e-235	1.96165e-230	1	0.526
1674	1	0610012G03Rik	1.28174	8.75792e-234	1.87498e-229	0.883	0.34
1675	1	Gmpr	1.21167	2.63697e-225	5.64549e-221	0.85	0.068
1676	1	2010107E04Rik	1.24962	5.25734e-223	1.12554e-218	0.963	0.589
1677	1	Adh5	1.20445	5.58111e-222	1.19486e-217	0.888	0.362
1678	1	Pmm1	1.27275	9.01386e-221	1.92978e-216	0.907	0.283
1679	1	1810058I24Rik	1.32122	3.64962e-220	7.81347e-216	0.935	0.526
1680	1	Eci1	1.32214	1.98574e-217	4.25127e-213	0.935	0.334
1681	1	Acaa2	1.26003	2.43901e-215	5.22167e-211	0.869	0.32
1682	1	Folr1	1.44762	1.58502e-210	3.39337e-206	0.893	0.056
1683	1	Atp5k	1.19542	2.38017e-209	5.09571e-205	0.925	0.508
1684	1	Spg21	1.23566	5.37269e-207	1.15024e-202	0.921	0.347
1685	1	Mif	1.38968	7.06679e-203	1.51293e-198	1	0.71
1686	1	Tspan3	1.23805	6.00067e-194	1.28468e-189	0.944	0.742
1687	1	Vamp8	1.27064	2.8394e-182	6.07886e-178	0.93	0.506
1688	1	Sostdc1	1.81117	1.17071e-180	2.50637e-176	0.869	0.099
1689	1	Ndufa4	1.24827	3.05832e-179	6.54755e-175	0.995	0.837
1690	1	Enpp2	2.01662	5.17901e-179	1.10877e-174	0.813	0.124
1691	1	Sult1c1	1.85073	4.52915e-162	9.69645e-158	0.397	0.001
1692	1	Dbp	1.32088	5.89301e-160	1.26163e-155	0.836	0.123
1693	1	Ckb	1.39249	2.08568e-152	4.46523e-148	0.991	0.604
1694	1	Rdh10	1.50319	3.53996e-145	7.57869e-141	0.944	0.243
1695	1	Basp1	1.48061	2.69707e-143	5.77415e-139	0.953	0.332
1696	1	Spint2	1.25899	7.99864e-140	1.71243e-135	0.907	0.307
1697	1	Dapl1	1.22662	1.03562e-135	2.21716e-131	0.869	0.12
1698	1	Kcnj13	1.35822	8.67215e-130	1.85662e-125	0.869	0.133
1699	1	Chchd10	1.26028	1.09125e-118	2.33626e-114	0.995	0.346
1700	1	Lars2	1.39117	5.00103e-92	1.07067e-87	0.612	0.251
1701	2	Stmn1	2.40668	1.48817e-203	3.18603e-199	1	0.184
1702	2	Cdca8	0.930653	1.44905e-166	3.10228e-162	0.969	0.014
1703	2	Birc5	1.27892	1.73366e-165	3.7116e-161	1	0.021
1704	2	Tubb5	1.52371	6.51542e-146	1.39489e-141	0.979	0.664
1705	2	Prc1	0.901124	2.18509e-144	4.67805e-140	0.907	0.015
1706	2	Spc24	0.929872	2.34801e-142	5.02685e-138	0.938	0.022
1707	2	Ube2c	1.73388	7.59146e-141	1.62526e-136	0.897	0.021
1708	2	Top2a	1.22574	7.76606e-134	1.66264e-129	0.938	0.028
1709	2	Cdk1	0.926587	1.20741e-132	2.58495e-128	0.887	0.019
1710	2	Hist1h1b	1.72733	7.92444e-132	1.69654e-127	0.835	0.015
1711	2	Pclaf	1.0477	2.31684e-130	4.96012e-126	0.876	0.017
1712	2	Hmgb2	1.60023	3.98477e-128	8.53099e-124	1	0.41
1713	2	H2afv	1.25447	6.68317e-118	1.4308e-113	1	0.588
1714	2	Cenpf	0.798912	1.15007e-116	2.46219e-112	0.784	0.014
1715	2	Mki67	0.841831	6.00381e-116	1.28536e-111	0.845	0.022
1716	2	Smc2	0.900824	3.19965e-108	6.85014e-104	0.897	0.039
1717	2	Hist1h1e	1.29612	4.67281e-104	1.0004e-99	0.938	0.089
1718	2	Cdc20	0.907282	5.287e-100	1.13189e-95	0.835	0.033
1719	2	Krt15	2.61696	1.85242e-96	3.96584e-92	0.907	0.096
1720	2	Lgals7	2.21873	8.75111e-88	1.87353e-83	0.887	0.118
1721	2	Hist1h2ap	0.919022	3.79466e-84	8.12399e-80	0.608	0.013
1722	2	Adh7	1.03124	2.85061e-83	6.10288e-79	0.887	0.085
1723	2	Wfdc18	2.33485	4.6093e-83	9.86805e-79	0.784	0.043
1724	2	Tyms	0.804221	5.18126e-82	1.10926e-77	0.918	0.09
1725	2	Krt17	2.34435	1.9801e-79	4.2392e-75	0.907	0.153
1726	2	Gpx2	0.962988	2.65885e-78	5.69234e-74	0.619	0.023
1727	2	Cks1b	1.01808	3.67364e-78	7.86489e-74	0.979	0.187
1728	2	Smc4	0.945154	3.97717e-78	8.51472e-74	0.907	0.101
1729	2	Fabp5	1.91077	8.13209e-76	1.741e-71	0.969	0.376
1730	2	Plek2	0.978798	8.25431e-74	1.76717e-69	0.897	0.1
1731	2	Ckmt1	0.995803	6.79491e-72	1.45472e-67	0.856	0.098
1732	2	Cks2	0.955188	3.57542e-71	7.65461e-67	0.969	0.162
1733	2	Cenpa	0.871263	4.03277e-71	8.63377e-67	0.825	0.077
1734	2	Dsp	1.01123	1.40032e-70	2.99794e-66	0.918	0.123
1735	2	Anxa8	0.949519	5.67784e-70	1.21557e-65	0.907	0.123
1736	2	Krt7	1.07811	5.85309e-69	1.25309e-64	0.68	0.036
1737	2	Selenoh	0.954984	1.09565e-68	2.34567e-64	0.979	0.259
1738	2	Cdcp1	0.806678	2.30847e-68	4.9422e-64	0.866	0.1
1739	2	Col17a1	0.917937	1.33969e-67	2.86815e-63	0.876	0.123
1740	2	Epcam	1.83052	1.67579e-67	3.58769e-63	0.907	0.158
1741	2	Aqp3	1.26692	1.88238e-67	4.03e-63	0.918	0.132
1742	2	S100a14	1.44158	4.21254e-67	9.01862e-63	0.887	0.121
1743	2	Serpinb5	1.38533	9.5983e-67	2.0549e-62	0.897	0.121
1744	2	Fxyd3	1.7009	4.62512e-66	9.90192e-62	0.918	0.196
1745	2	Krt14	1.84113	9.2135e-66	1.97252e-61	0.948	0.242
1746	2	Urah	1.08083	1.77725e-65	3.80491e-61	0.907	0.138
1747	2	Krt5	1.75681	1.81977e-65	3.89594e-61	0.918	0.16
1748	2	Tacstd2	1.4813	3.25655e-65	6.97196e-61	0.918	0.138
1749	2	Pkp3	0.817403	5.95472e-65	1.27485e-60	0.907	0.133
1750	2	S100a11	1.23745	1.59984e-64	3.4251e-60	1	0.879
1751	2	BC100530	1.56622	2.83145e-63	6.06185e-59	0.876	0.122
1752	2	Cldn4	1.57584	8.17036e-63	1.74919e-58	0.897	0.134
1753	2	Plet1	1.60669	2.34824e-62	5.02736e-58	0.897	0.143
1754	2	Spint1	0.815743	3.10814e-61	6.65422e-57	0.814	0.096
1755	2	Rab25	0.807901	4.04324e-61	8.65617e-57	0.814	0.098
1756	2	Cbr2	0.937649	6.6024e-61	1.41351e-56	0.897	0.142
1757	2	Krt6a	1.56022	9.32285e-61	1.99593e-56	0.856	0.121
1758	2	Wfdc2	1.23456	2.11355e-60	4.52491e-56	0.887	0.139
1759	2	Lama3	1.0555	3.3162e-60	7.09965e-56	0.876	0.132
1760	2	Dynap	1.03884	5.49593e-60	1.17662e-55	0.68	0.05
1761	2	Hmgb1	0.857805	9.06964e-60	1.94172e-55	1	0.841
1762	2	Gsta3	0.887507	1.9612e-59	4.19874e-55	0.897	0.15
1763	2	Gpha2	1.40559	9.00253e-59	1.92735e-54	0.897	0.163
1764	2	Gjb4	0.833901	1.89672e-58	4.0607e-54	0.845	0.123
1765	2	Aldh1a3	1.07585	2.92712e-57	6.26667e-53	0.784	0.094
1766	2	Sfn	1.6324	6.3861e-57	1.3672e-52	0.918	0.262
1767	2	Pir	0.901414	5.3678e-56	1.14919e-51	0.876	0.174
1768	2	Bok	0.814053	8.41102e-56	1.80072e-51	0.948	0.205
1769	2	Cldn7	1.28455	1.12261e-55	2.40339e-51	0.804	0.108
1770	2	Itga6	0.834204	1.75101e-55	3.74873e-51	0.928	0.188
1771	2	Adrb2	0.929658	5.74087e-55	1.22906e-50	0.918	0.182
1772	2	Sbsn	1.25525	1.12976e-54	2.4187e-50	0.691	0.07
1773	2	Tppp3	1.05273	2.44955e-54	5.24424e-50	0.928	0.209
1774	2	Krt16	1.15138	1.59049e-53	3.40509e-49	0.876	0.16
1775	2	Areg	1.12531	6.79416e-53	1.45456e-48	0.814	0.132
1776	2	Anp32b	0.850897	1.66366e-51	3.56173e-47	1	0.658
1777	2	Pttg1	0.855867	5.48555e-51	1.1744e-46	0.876	0.17
1778	2	Perp	1.27676	3.82276e-50	8.18414e-46	0.948	0.293
1779	2	Fgfbp1	0.9253	2.21242e-48	4.73657e-44	0.701	0.09
1780	2	H2afz	0.89799	5.66922e-48	1.21372e-43	1	0.958
1781	2	Ifi202b	1.09425	1.15736e-47	2.47779e-43	0.928	0.236
1782	2	Atp5g2	0.814803	1.3796e-46	2.95359e-42	1	0.768
1783	2	S100a6	1.32072	4.87715e-46	1.04415e-41	1	0.851
1784	2	Spint2	0.9363	3.68074e-45	7.88009e-41	0.938	0.31
1785	2	Klf5	0.997288	8.54435e-44	1.82926e-39	0.907	0.302
1786	2	Actg1	1.07045	6.36973e-43	1.3637e-38	1	0.976
1787	2	Krt8	1.16735	1.55166e-42	3.32194e-38	0.557	0.05
1788	2	Hmgn2	0.848319	1.59689e-42	3.41878e-38	0.99	0.468
1789	2	Anxa2	0.984476	1.46859e-41	3.1441e-37	1	0.84
1790	2	S100a10	1.03665	3.55626e-40	7.61361e-36	0.99	0.745
1791	2	Apoc1	0.948655	4.98396e-40	1.06702e-35	0.639	0.087
1792	2	Anxa1	1.09539	1.64124e-39	3.51372e-35	0.99	0.767
1793	2	Capg	0.904189	2.22015e-39	4.75311e-35	0.948	0.447
1794	2	S100a16	0.85026	5.02088e-39	1.07492e-34	0.959	0.378
1795	2	Sprr1a	0.820972	6.80624e-38	1.45715e-33	0.515	0.052
1796	2	F3	1.13965	1.19536e-36	2.55916e-32	0.938	0.412
1797	2	Slpi	1.05957	1.27887e-35	2.73794e-31	0.536	0.063
1798	2	Cstb	0.876632	4.27413e-30	9.15048e-26	1	0.872
1799	2	Lgals3	0.905664	7.83421e-28	1.67723e-23	0.938	0.472
1800	2	1600014C10Rik	1.13045	2.71385e-27	5.81008e-23	0.526	0.095
1801	3	Gsto1	3.0202	0	0	1	0.388
1802	3	Ifitm1	2.84084	8.90561e-297	1.9066e-292	0.99	0.336
1803	3	Krt15	3.64097	2.02213e-276	4.32918e-272	0.965	0.091
1804	3	Pglyrp1	3.00758	4.98667e-264	1.0676e-259	0.838	0.056
1805	3	Calml3	2.55546	9.45963e-259	2.02521e-254	0.99	0.099
1806	3	S100a14	2.21098	4.85169e-244	1.0387e-239	0.985	0.116
1807	3	Krt6a	2.711	9.92956e-241	2.12582e-236	0.985	0.116
1808	3	Rab25	1.56916	4.63444e-234	9.92188e-230	0.97	0.093
1809	3	BC100530	2.83717	1.02115e-233	2.18617e-229	0.975	0.117
1810	3	Cbr2	2.11963	6.35734e-233	1.36104e-228	0.965	0.138
1811	3	Krt19	2.34554	2.25163e-232	4.82051e-228	0.702	0.012
1812	3	Pdzk1ip1	1.71125	6.96704e-231	1.49157e-226	0.879	0.046
1813	3	Cwh43	1.11168	5.52168e-223	1.18214e-218	0.864	0.055
1814	3	Krt6b	2.81123	1.82265e-222	3.90211e-218	0.798	0.04
1815	3	Elf3	1.57326	2.95113e-222	6.31808e-218	0.843	0.054
1816	3	S100a11	1.60382	1.76231e-217	3.77292e-213	1	0.878
1817	3	Slc6a14	1.7046	1.416e-215	3.03152e-211	0.854	0.044
1818	3	Cldn7	2.23067	1.80619e-215	3.86688e-211	0.975	0.103
1819	3	Cldn3	1.327	4.75034e-209	1.017e-204	0.702	0.017
1820	3	Rbp2	1.90708	2.17769e-201	4.66221e-197	0.778	0.037
1821	3	Pir	1.25776	5.09748e-198	1.09132e-193	0.879	0.17
1822	3	Spint1	1.32617	4.2847e-196	9.17312e-192	0.955	0.091
1823	3	Rhov	1.22842	9.53346e-196	2.04102e-191	0.884	0.074
1824	3	Serpinb3a	1.49193	5.51615e-191	1.18095e-186	0.53	0.002
1825	3	Aldh1a3	1.90847	3.65004e-186	7.81436e-182	0.828	0.089
1826	3	Dsc2	1.32848	1.88347e-185	4.03232e-181	0.889	0.103
1827	3	Perp	2.10782	1.93406e-185	4.14063e-181	0.99	0.29
1828	3	Tacstd2	2.16264	3.24758e-185	6.95273e-181	0.985	0.134
1829	3	Gsta4	2.08089	1.32244e-183	2.83121e-179	1	0.581
1830	3	Tmprss11g	1.34183	9.09284e-181	1.94669e-176	0.949	0.101
1831	3	Mal	2.62054	1.85934e-179	3.98067e-175	0.879	0.078
1832	3	Plet1	2.25676	3.32452e-179	7.11746e-175	0.985	0.138
1833	3	Krt13	2.17236	9.58801e-179	2.0527e-174	0.596	0.014
1834	3	Ckmt1	1.09148	6.34268e-177	1.3579e-172	0.929	0.093
1835	3	Ceacam1	1.27998	2.35423e-175	5.04017e-171	0.899	0.091
1836	3	Krt4	1.60668	1.30554e-170	2.79504e-166	0.54	0.009
1837	3	Krt7	1.45737	1.52937e-169	3.27422e-165	0.742	0.032
1838	3	Lmo7	1.41993	3.01303e-169	6.45059e-165	0.96	0.155
1839	3	Crb3	1.2005	8.16695e-169	1.74846e-164	0.919	0.099
1840	3	Cldn4	2.42263	9.5568e-169	2.04602e-164	0.929	0.13
1841	3	Capg	1.37027	1.37389e-165	2.94137e-161	0.995	0.444
1842	3	Krt5	2.17682	3.61313e-162	7.73535e-158	0.965	0.155
1843	3	S100a16	1.41158	1.7196e-159	3.6815e-155	0.96	0.375
1844	3	Trim29	1.11914	1.33642e-156	2.86114e-152	0.889	0.097
1845	3	Mxd1	1.46964	3.8046e-156	8.14526e-152	0.939	0.183
1846	3	Upk3bl	2.12375	1.11811e-155	2.39377e-151	0.929	0.112
1847	3	Dsp	1.49795	5.77627e-155	1.23664e-150	0.924	0.119
1848	3	Ikzf2	1.12757	6.5501e-154	1.40231e-149	0.864	0.099
1849	3	Lypd3	1.35501	7.55117e-153	1.61663e-148	0.919	0.105
1850	3	Fxyd3	1.73684	3.08713e-152	6.60924e-148	0.98	0.191
1851	3	Krt17	2.40392	1.22515e-151	2.62293e-147	0.914	0.149
1852	3	Anxa1	1.88783	1.96318e-150	4.20298e-146	0.975	0.766
1853	3	S100a6	1.71944	6.63876e-148	1.42129e-143	1	0.85
1854	3	Anxa2	1.381	7.58991e-148	1.62492e-143	1	0.84
1855	3	Tmprss11b	1.16601	3.34612e-147	7.1637e-143	0.884	0.101
1856	3	Ovol1	1.12171	3.9805e-147	8.52186e-143	0.828	0.078
1857	3	Irf6	1.25563	3.28439e-146	7.03156e-142	0.889	0.103
1858	3	Gk	1.10833	5.77269e-146	1.23588e-141	0.879	0.144
1859	3	Epcam	1.8704	1.32698e-144	2.84094e-140	0.949	0.153
1860	3	Aqp3	1.73543	1.52696e-144	3.26907e-140	0.909	0.128
1861	3	Ifi202b	1.92894	2.00516e-143	4.29285e-139	0.975	0.232
1862	3	Sbsn	1.56056	3.73914e-139	8.00512e-135	0.702	0.066
1863	3	Anxa8	1.2133	2.04917e-137	4.38706e-133	0.899	0.119
1864	3	Spint2	1.21473	2.34558e-137	5.02164e-133	0.98	0.306
1865	3	Serpinb5	1.35442	2.68335e-137	5.74479e-133	0.899	0.117
1866	3	Krt16	2.19687	2.96397e-134	6.34555e-130	0.899	0.156
1867	3	Fgfbp1	1.47505	2.3462e-133	5.02297e-129	0.818	0.086
1868	3	Sfn	1.73358	4.33098e-133	9.2722e-129	0.975	0.258
1869	3	Pycard	1.08201	1.25458e-129	2.68593e-125	0.854	0.138
1870	3	Urah	1.52506	1.52116e-129	3.25665e-125	0.904	0.133
1871	3	Csta1	1.45685	4.73697e-128	1.01414e-123	0.702	0.054
1872	3	Klf5	1.21315	1.92537e-126	4.12203e-122	0.97	0.299
1873	3	Muc4	1.24009	2.03361e-125	4.35376e-121	0.404	0.004
1874	3	Gsta3	1.13395	2.26206e-125	4.84284e-121	0.909	0.146
1875	3	Shroom3	1.19411	6.14191e-124	1.31492e-119	0.828	0.115
1876	3	Wfdc2	1.42454	1.57478e-121	3.37144e-117	0.879	0.135
1877	3	Prdx5	1.10202	7.3296e-121	1.56919e-116	0.985	0.709
1878	3	Actg1	1.27961	1.35601e-118	2.90307e-114	1	0.976
1879	3	Lgals3	1.46542	1.32317e-111	2.83278e-107	0.995	0.469
1880	3	Ndufa4	1.12369	1.32458e-110	2.83579e-106	0.995	0.837
1881	3	Hopx	1.71526	5.37614e-108	1.15098e-103	0.641	0.072
1882	3	Sprr1a	2.20517	1.50238e-106	3.21645e-102	0.601	0.049
1883	3	Krt14	1.67783	1.82278e-105	3.90238e-101	0.914	0.238
1884	3	Prss27	1.49814	2.08769e-105	4.46954e-101	0.364	0.007
1885	3	S100a10	1.41896	5.58197e-102	1.19504e-97	1	0.744
1886	3	Slpi	2.01594	1.18069e-100	2.52774e-96	0.636	0.06
1887	3	Gm9573	1.31636	3.31418e-99	7.09533e-95	0.399	0.012
1888	3	Areg	1.15641	3.65e-98	7.81428e-94	0.793	0.128
1889	3	Wfdc18	1.59422	3.20115e-96	6.85334e-92	0.566	0.042
1890	3	Krt8	1.40194	1.6974e-94	3.63396e-90	0.571	0.047
1891	3	Asprv1	3.52655	1.0809e-89	2.3141e-85	0.409	0.027
1892	3	Upk1b	1.18331	2.61249e-88	5.59308e-84	0.636	0.079
1893	3	Hs3st1	1.18189	4.97608e-88	1.06533e-83	0.742	0.129
1894	3	Ly6a	1.30564	1.48257e-77	3.17404e-73	0.823	0.204
1895	3	1600014C10Rik	1.42164	2.99061e-77	6.4026e-73	0.621	0.092
1896	3	Fabp5	1.31776	1.48676e-69	3.183e-65	0.859	0.374
1897	3	Prss22	1.95205	4.70136e-69	1.00651e-64	0.424	0.034
1898	3	Serpinb2	1.19636	3.86121e-67	8.26645e-63	0.399	0.027
1899	3	Lgals7	1.18949	2.12444e-53	4.54822e-49	0.581	0.117
1900	3	Aqp5	1.41855	2.50663e-26	5.36645e-22	0.354	0.078
1901	4	Gpha2	2.9014	0	0	0.99	0.125
1902	4	Krt14	2.81219	0	0	0.999	0.207
1903	4	Krt17	2.77437	0	0	0.98	0.116
1904	4	Wfdc18	2.56073	0	0	0.597	0.019
1905	4	BC100530	2.46522	0	0	0.903	0.087
1906	4	Sfn	2.42132	0	0	1	0.228
1907	4	Lgals7	2.33075	0	0	0.853	0.085
1908	4	Fabp5	2.31802	0	0	0.983	0.349
1909	4	Krt15	2.31105	0	0	0.938	0.058
1910	4	Epcam	2.20469	0	0	0.989	0.12
1911	4	Fxyd3	2.17097	0	0	0.996	0.159
1912	4	Plet1	2.13204	0	0	0.992	0.104
1913	4	Krt5	1.86708	0	0	0.998	0.121
1914	4	Aqp3	1.7948	0	0	0.982	0.094
1915	4	Ifi202b	1.76262	0	0	0.975	0.202
1916	4	Cldn4	1.70119	0	0	0.864	0.101
1917	4	Bok	1.68187	0	0	0.946	0.171
1918	4	Urah	1.68064	0	0	0.99	0.099
1919	4	Tacstd2	1.64624	0	0	0.98	0.1
1920	4	F3	1.63072	0	0	0.963	0.387
1921	4	Wfdc2	1.62151	0	0	0.923	0.103
1922	4	Serpinb5	1.61742	0	0	0.987	0.081
1923	4	S100a6	1.5347	0	0	1	0.844
1924	4	Areg	1.5333	0	0	0.701	0.107
1925	4	S100a10	1.50922	0	0	0.999	0.733
1926	4	Col17a1	1.49876	0	0	0.987	0.083
1927	4	Lama3	1.42301	0	0	0.957	0.094
1928	4	Perp	1.40036	0	0	0.992	0.262
1929	4	Anxa8	1.3796	0	0	0.965	0.084
1930	4	S100a14	1.36032	0	0	0.913	0.085
1931	4	Defb1	1.29699	0	0	0.528	0.026
1932	4	Ifitm1	1.28756	0	0	0.919	0.314
1933	4	Anxa1	1.26906	0	0	0.999	0.757
1934	4	Krt16	1.26381	0	0	0.836	0.13
1935	4	Itga6	1.23361	0	0	0.96	0.153
1936	4	Efemp1	1.22593	0	0	0.924	0.211
1937	4	Plek2	1.22445	0	0	0.911	0.063
1938	4	Krt6a	1.1753	0	0	0.76	0.092
1939	4	Tgfbi	1.16787	0	0	0.946	0.266
1940	4	Anxa2	1.16755	0	0	0.998	0.833
1941	4	S100a11	1.1533	0	0	0.999	0.873
1942	4	Dsp	1.12337	0	0	0.944	0.086
1943	4	Adrb2	1.12006	0	0	0.877	0.151
1944	4	Fermt1	1.11781	0	0	0.823	0.065
1945	4	Lcn2	1.1077	0	0	0.497	0.027
1946	4	Apoc1	1.1069	0	0	0.598	0.064
1947	4	Tmprss11b	1.09975	0	0	0.882	0.07
1948	4	Sfrp1	1.09853	0	0	0.945	0.248
1949	4	Eva1a	1.09573	0	0	0.833	0.099
1950	4	Cbr2	1.08326	0	0	0.871	0.11
1951	4	Sfr1	1.07678	0	0	0.99	0.776
1952	4	2610528A11Rik	1.06491	0	0	0.779	0.083
1953	4	Rpl13	1.05752	0	0	1	0.998
1954	4	Tmprss11g	1.0531	0	0	0.86	0.073
1955	4	Rps18	1.05245	0	0	1	0.916
1956	4	Rpl7	1.05195	0	0	1	0.983
1957	4	Rps5	1.04796	0	0	1	0.987
1958	4	Rpl10a	1.0458	0	0	1	0.975
1959	4	Cdcp1	1.04443	0	0	0.872	0.065
1960	4	Phlda3	1.04302	0	0	0.939	0.244
1961	4	Rpl12	1.04013	0	0	1	0.934
1962	4	Fgfbp1	1.02824	0	0	0.613	0.067
1963	4	Ppp1r14b	1.0185	0	0	0.996	0.53
1964	4	Eef1b2	1.01493	0	0	0.999	0.915
1965	4	Hcar2	1.01388	0	0	0.717	0.076
1966	4	Klf5	1.01197	0	0	0.953	0.273
1967	4	Rps7	1.00358	0	0	1	0.983
1968	4	Gm10260	1.00249	0	0	0.995	0.805
1969	4	Rps20	0.993222	0	0	1	0.994
1970	4	Rps19	0.989578	0	0	1	0.991
1971	4	S100a16	0.987007	0	0	0.974	0.352
1972	4	Rps26	0.977169	0	0	1	0.92
1973	4	Gjb4	0.968219	0	0	0.808	0.092
1974	4	Trp63	0.966126	0	0	0.708	0.044
1975	4	Rplp0	0.960367	0	0	1	0.994
1976	4	Rpsa	0.960102	0	0	1	0.99
1977	4	Krt7	0.951524	0	0	0.53	0.015
1978	4	Rap2b	0.950235	0	0	0.962	0.345
1979	4	Rps12	0.947422	0	0	1	0.961
1980	4	Pkp3	0.943222	0	0	0.898	0.098
1981	4	Rps8	0.937872	0	0	1	0.985
1982	4	Pxdc1	0.937135	0	0	0.978	0.392
1983	4	Gsta3	0.9355	0	0	0.911	0.116
1984	4	Rps4x	0.933209	0	0	1	0.993
1985	4	Actg1	0.932467	0	0	1	0.975
1986	4	Rpl28	0.921887	0	0	1	0.982
1987	4	Rpl32	0.918318	0	0	1	0.989
1988	4	Rpl36a	0.917129	0	0	0.999	0.895
1989	4	Cotl1	0.909745	0	0	0.967	0.392
1990	4	Rpl23	0.908553	0	0	0.999	0.994
1991	4	Rps3	0.90749	0	0	1	0.991
1992	4	Cldn7	0.904717	0	0	0.674	0.083
1993	4	Jun	0.923194	6.92927068292348e-320	1.48348756050709e-315	0.985	0.603
1994	4	Odc1	0.964001	6.89647e-308	1.47647e-303	0.992	0.838
1995	4	1600014C10Rik	1.21397	8.04023e-301	1.72133e-296	0.545	0.074
1996	4	Cyr61	1.03746	9.99061e-286	2.13889e-281	0.906	0.34
1997	4	Id1	0.961434	9.49887e-267	2.03361e-262	0.915	0.393
1998	4	Slpi	1.8333	5.47721e-262	1.17262e-257	0.446	0.047
1999	4	Adm	0.944316	5.29143e-188	1.13284e-183	0.653	0.199
[truncated: 1,501 more rows]

## Sheet: Endothelial clusters
	cluster	gene	avg_log2FC_vs_full_dataset	p_val	p_val_corrected	pct_of_cells_in_cluster_expressing_gene	pct_of_cells_in_dataset_expressing_gene
1	SC	Timp2	1.77856	4.31294e-87	9.23358e-83	0.89	0.152
2	SC	Fxyd6	2.38015	4.00279e-85	8.56957e-81	0.862	0.043
3	SC	Cd63	1.71593	2.31757e-70	4.96169e-66	0.954	0.431
4	SC	Fbln5	1.58256	8.01146e-66	1.71517e-61	0.817	0.058
5	SC	Pgf	2.54889	3.83249e-63	8.20498e-59	0.752	0.049
6	SC	Nupr1	2.04987	4.29671e-63	9.19883e-59	0.982	0.474
7	SC	Aebp1	1.14738	1.64002e-58	3.51112e-54	0.771	0.06
8	SC	Ttc9	1.40496	6.42908e-57	1.3764e-52	0.817	0.298
9	SC	Npnt	1.71334	7.94485e-54	1.70091e-49	0.615	0.021
10	SC	Gng11	1.42158	2.01408e-53	4.31194e-49	0.982	0.832
11	SC	Cp	1.23639	3.98207e-53	8.52522e-49	0.734	0.072
12	SC	Postn	1.16935	9.56146e-51	2.04701e-46	0.596	0.012
13	SC	Hif1a	1.14267	1.05303e-50	2.25444e-46	0.936	0.608
14	SC	Sema3a	0.933264	9.78686e-50	2.09527e-45	0.541	0.004
15	SC	Galnt1	1.12569	5.02794e-49	1.07643e-44	0.789	0.425
16	SC	Selp	2.36059	1.18713e-47	2.54153e-43	0.789	0.105
17	SC	Casp4	1.14966	4.95312e-47	1.06041e-42	0.844	0.201
18	SC	Vim	1.31468	5.68808e-47	1.21776e-42	0.972	0.809
19	SC	Cd9	1.09321	1.43008e-46	3.06166e-42	0.954	0.733
20	SC	Arl4a	1.43341	1.75803e-46	3.76377e-42	0.899	0.55
21	SC	Ccl21a	2.57593	6.49882e-44	1.39133e-39	0.505	0.008
22	SC	Rgs16	1.65175	3.06394e-42	6.5596e-38	0.798	0.195
23	SC	S100a6	1.26811	3.07279e-41	6.57853e-37	0.899	0.421
24	SC	Tfpi2	1.79821	6.30056e-40	1.34889e-35	0.798	0.343
25	SC	Adamtsl1	0.861486	5.20554e-39	1.11445e-34	0.587	0.051
26	SC	S100a10	1.07275	3.56969e-38	7.64235e-34	0.954	0.797
27	SC	Dab2	0.984279	4.98771e-38	1.06782e-33	0.899	0.661
28	SC	Serpine1	1.46292	1.65226e-37	3.53733e-33	0.881	0.497
29	SC	Selenop	0.943339	2.18749e-36	4.68319e-32	0.899	0.704
30	SC	Rcan1	1.28817	2.6086e-36	5.58475e-32	0.752	0.3
31	SC	Lbp	1.15956	3.33102e-35	7.13139e-31	0.817	0.288
32	SC	Mxra8	0.946283	5.38978e-34	1.1539e-29	0.743	0.234
33	SC	Mras	0.846732	5.53014e-34	1.18395e-29	0.532	0.043
34	SC	Pdlim4	0.846385	6.53341e-34	1.39874e-29	0.569	0.051
35	SC	AA467197	1.16417	1.06029e-32	2.26997e-28	0.734	0.216
36	SC	Htr2b	0.589105	1.75205e-32	3.75096e-28	0.385	0.004
37	SC	Pkig	0.895716	7.6402e-31	1.63569e-26	0.853	0.45
38	SC	Akap13	0.863512	3.67948e-30	7.87739e-26	0.872	0.536
39	SC	Klf6	0.944126	9.19403e-30	1.96835e-25	0.917	0.678
40	SC	Pcp4l1	0.980926	1.09154e-29	2.33687e-25	0.743	0.183
41	SC	Gpm6a	0.688808	1.09756e-29	2.34976e-25	0.55	0.064
42	SC	Tgif1	0.821044	1.63841e-28	3.50768e-24	0.862	0.509
43	SC	Ccl2	2.93445	2.2686e-28	4.85684e-24	0.468	0.105
44	SC	Nsg1	0.918927	3.25364e-28	6.96571e-24	0.596	0.14
45	SC	Ltbp4	0.714506	1.81977e-27	3.89595e-23	0.67	0.14
46	SC	Ntn1	0.597235	1.95666e-27	4.18901e-23	0.486	0.053
47	SC	Mical3	0.671991	8.56826e-27	1.83438e-22	0.615	0.113
48	SC	Cgnl1	0.840355	9.74685e-27	2.0867e-22	0.688	0.347
49	SC	Rnase4	0.670139	6.09289e-26	1.30443e-21	0.596	0.115
50	SC	Mall	0.739053	2.96427e-25	6.34621e-21	0.67	0.187
51	SC	S100a11	0.668734	4.33287e-25	9.27624e-21	0.954	0.838
52	SC	Pard6g	0.637837	1.09049e-24	2.33462e-20	0.422	0.035
53	SC	Lmna	0.747896	2.51866e-24	5.39221e-20	0.972	0.936
54	SC	Palmd	0.840401	3.90343e-24	8.35686e-20	0.771	0.337
55	SC	Anxa1	1.05525	3.96405e-24	8.48664e-20	0.771	0.435
56	SC	Adamts5	0.579267	3.97712e-24	8.51462e-20	0.431	0.039
57	SC	F8	0.56219	4.2986e-24	9.20288e-20	0.495	0.066
58	SC	Prox1	0.59009	9.04691e-24	1.93685e-19	0.44	0.047
59	SC	Ifi27l2a	1.03818	6.19981e-23	1.32732e-18	0.376	0.025
60	SC	Psmd1	0.84965	6.65725e-23	1.42525e-18	0.807	0.528
61	SC	Lcn2	0.709099	6.70596e-23	1.43568e-18	0.349	0.018
62	SC	Pdlim1	0.824441	1.0331e-22	2.21176e-18	0.872	0.444
63	SC	Tlr2	0.635036	9.20296e-22	1.97026e-17	0.514	0.099
64	SC	Anxa2	0.776553	1.32103e-21	2.8282e-17	0.945	0.827
65	SC	Lrg1	0.837609	1.68927e-21	3.61655e-17	0.881	0.429
66	SC	Igfbp5	1.46801	3.96565e-21	8.49006e-17	0.569	0.172
67	SC	Cavin3	0.728687	1.71741e-20	3.6768e-16	0.862	0.678
68	SC	Samsn1	0.695875	1.46766e-19	3.14212e-15	0.569	0.14
69	SC	Ppp1r14b	0.649986	2.0479e-19	4.38434e-15	0.743	0.361
70	SC	Tspan18	0.631929	8.2162e-19	1.75901e-14	0.688	0.437
71	SC	Il17ra	0.627511	1.88217e-18	4.02955e-14	0.55	0.144
72	SC	Actn1	0.619031	2.81219e-18	6.02062e-14	0.56	0.209
73	SC	Rnf19b	0.620214	3.22956e-18	6.91415e-14	0.642	0.23
74	SC	Fcgrt	0.65743	3.25823e-18	6.97555e-14	0.78	0.519
75	SC	Hs3st1	0.601807	3.48167e-18	7.45391e-14	0.523	0.117
76	SC	Maf	0.920597	3.72962e-18	7.98475e-14	0.523	0.185
77	SC	Slco3a1	0.576693	8.31871e-18	1.78095e-13	0.523	0.129
78	SC	Jag1	0.625946	1.69831e-17	3.6359e-13	0.44	0.086
79	SC	Sh2d5	0.604737	2.20728e-17	4.72556e-13	0.532	0.133
80	SC	Plau	0.619316	1.39152e-16	2.9791e-12	0.385	0.062
81	SC	Itm2c	0.611349	3.36386e-16	7.20168e-12	0.706	0.405
82	SC	Trp53i11	0.725641	3.56599e-16	7.63443e-12	0.761	0.466
83	SC	Pdgfa	0.67247	4.76089e-16	1.01926e-11	0.917	0.784
84	SC	Lgmn	0.622537	5.72873e-16	1.22646e-11	0.688	0.292
85	SC	Ehd1	0.604986	2.04731e-15	4.38308e-11	0.881	0.706
86	SC	Slco2a1	0.741464	2.77543e-15	5.94192e-11	0.642	0.251
87	SC	Vcam1	1.06926	9.56068e-15	2.04685e-10	0.431	0.094
88	SC	Iigp1	0.671777	2.52273e-14	5.40091e-10	0.936	0.803
89	SC	Il6st	0.70532	7.53781e-14	1.61377e-09	0.771	0.452
90	SC	Adam10	0.559599	1.83128e-13	3.9206e-09	0.651	0.296
91	SC	Tulp4	0.589546	2.15396e-12	4.61142e-08	0.706	0.454
92	SC	Cd74	0.671636	2.18006e-12	4.6673e-08	0.376	0.084
93	SC	Ccl7	0.908202	1.44953e-11	3.1033e-07	0.284	0.049
94	SC	Bmp4	0.62011	2.33743e-11	5.0042e-07	0.578	0.24
95	SC	Gbp4	0.66919	9.26702e-10	1.98398e-05	0.761	0.532
96	SC	Ackr2	0.561315	4.36424e-09	9.34339e-05	0.587	0.366
97	SC	Mafb	0.581926	1.51514e-07	0.00324376	0.422	0.234
98	SC	Cxcl10	0.792211	2.73853e-07	0.00586293	0.596	0.376
99	SC	Thbs1	0.624288	5.73797e-07	0.0122844	0.541	0.306
100	SC	Cxcl1	0.998476	2.83364e-05	0.606654	0.367	0.166
101	LEC	Fgl2	3.21046	4.3145e-12	9.23691e-08	1	0.083
102	LEC	Mmrn1	2.83383	1.97159e-11	4.22097e-07	1	0.131
103	LEC	Lars2	2.6377	5.01507e-11	1.07368e-06	0.75	0.233
104	LEC	Lyve1	2.76139	6.78526e-10	1.45266e-05	1	0.003
105	LEC	Fxyd1	1.70214	1.64737e-07	0.00352686	1	0.026
106	LEC	Fth1	1.33423	4.46589e-07	0.00956103	1	0.995
107	LEC	Rnase4	1.67632	1.75879e-06	0.0376538	1	0.194
108	LEC	Fndc1	2.16498	3.65722e-06	0.0782973	0.75	0.008
109	LEC	Ccl21a	3.66327	5.10534e-06	0.1093	1	0.089
110	LEC	Mrc1	1.18174	6.52027e-06	0.139592	0.75	0.006
111	LEC	Reln	1.94849	6.72405e-06	0.143955	0.75	0.015
112	LEC	Cbfa2t3	1.48464	7.08541e-06	0.151692	1	0.172
113	LEC	Ttc4	1.28029	1.1442e-05	0.244962	0.5	0.128
114	LEC	Gm1673	1.54085	1.25014e-05	0.267643	0.5	0.128
115	LEC	Nfatc1	1.52983	1.32061e-05	0.28273	0.5	0.138
116	LEC	Pdpn	1.9716	1.33484e-05	0.285775	0.75	0.019
117	LEC	Dtx1	1.05378	1.57794e-05	0.337821	0.5	0
118	LEC	Ice1	1.08244	1.66729e-05	0.35695	0.25	0.33
119	LEC	Hmcn1	1.37798	1.67214e-05	0.357988	0.5	0.388
120	LEC	Srd5a3	1.33284	3.52984e-05	0.755704	0.5	0.079
121	LEC	Dut	1.26909	3.59393e-05	0.769425	0.5	0.128
122	LEC	Nxn	1.42173	4.51219e-05	0.966014	1	0.317
123	LEC	Cinp	1.24435	6.03999e-05	1	0.5	0.152
124	LEC	Selenop	1.40905	6.42504e-05	1	1	0.736
125	LEC	Ltbp4	2.0282	6.95136e-05	1	0.5	0.231
126	LEC	Abi3bp	1.886	7.31605e-05	1	0.75	0.07
127	LEC	Cavin2	1.43532	8.04667e-05	1	1	0.458
128	LEC	Ston2	1.14089	8.76225e-05	1	0.75	0.042
129	LEC	Cops9	1.11933	9.72524e-05	1	0.25	0.283
130	LEC	Gpm6a	1.60227	0.000103775	1	1	0.144
131	LEC	Nenf	1.40531	0.000104579	1	1	0.547
132	LEC	Vdac3	1.24439	0.000115743	1	1	0.634
133	LEC	Prelp	1.85088	0.000118922	1	0.75	0.063
134	LEC	Cdc42ep5	1.3695	0.000180738	1	0.75	0.074
135	LEC	Ugcg	1.46838	0.000184807	1	0.5	0.249
136	LEC	Ahnak2	1.61588	0.000224948	1	0.5	0.057
137	LEC	Cd9	1.39939	0.00023463	1	1	0.77
138	LEC	Man2b2	1.332	0.000265625	1	0.5	0.066
139	LEC	Gucy1a1	2.17113	0.000280082	1	0.5	0.003
140	LEC	Mzt2	1.27164	0.000316873	1	0.5	0.107
141	LEC	Sdccag3	1.15927	0.000338276	1	0.75	0.307
142	LEC	Cyp4f13	1.32742	0.000345749	1	0.5	0.066
143	LEC	Stx3	1.1293	0.000367438	1	0.75	0.252
144	LEC	Abca3	1.27683	0.000380384	1	0.5	0.107
145	LEC	Tbx1	1.67988	0.000389195	1	0.75	0.042
146	LEC	Tia1	1.06147	0.000402925	1	0.5	0.278
147	LEC	Ppp1r14a	1.39901	0.000413346	1	0.5	0.011
148	LEC	Tppp3	1.35477	0.000471922	1	0.5	0.044
149	LEC	Megf6	1.37673	0.000484858	1	0.5	0.028
150	LEC	Pacsin3	1.08258	0.000564182	1	0.5	0.006
151	LEC	Hcfc1r1	1.04571	0.000611061	1	0.5	0.288
152	LEC	Mrpl15	1.13442	0.00064189	1	0.75	0.291
153	LEC	Gmfg	1.12792	0.000778109	1	0.75	0.162
154	LEC	Nts	2.48744	0.000836506	1	0.5	0.015
155	LEC	Sulf2	1.09195	0.000894097	1	0.75	0.063
156	LEC	Thy1	1.04829	0.000947224	1	0.5	0.006
157	LEC	Smg6	1.13714	0.000999101	1	0.75	0.286
158	LEC	Ecm2	1.36403	0.00102323	1	0.75	0.089
159	LEC	Ctsd	1.11226	0.00106796	1	0.75	0.646
160	LEC	Stc2	1.50589	0.00111436	1	0.5	0.016
161	LEC	Nqo1	1.15244	0.00112666	1	0.75	0.091
162	LEC	Plscr3	1.17568	0.00123175	1	0.75	0.236
163	LEC	Rassf9	1.08534	0.00125387	1	0.5	0.223
164	LEC	Rwdd1	1.11277	0.00135181	1	1	0.555
165	LEC	Sgk3	1.18532	0.00136872	1	0.5	0.131
166	LEC	Cxxc5	1.22004	0.0015716	1	0.75	0.168
167	LEC	Tgfb1i1	1.11532	0.00160038	1	0.75	0.298
168	LEC	Grap	1.32977	0.00171049	1	1	0.367
169	LEC	Cpne2	1.16672	0.00171824	1	0.75	0.241
170	LEC	Prcc	1.10808	0.0017485	1	0.75	0.16
171	LEC	Tgfbi	1.29562	0.00183013	1	0.75	0.094
172	LEC	Fxyd6	1.35795	0.00193703	1	1	0.181
173	LEC	Vkorc1	1.14707	0.00195856	1	0.75	0.252
174	LEC	Acaa1a	1.09553	0.00223146	1	0.75	0.165
175	LEC	Scn1b	1.28484	0.00223242	1	0.75	0.524
176	LEC	Ndufa3	1.17403	0.00232815	1	0.75	0.227
177	LEC	Plcb4	1.13981	0.00246378	1	0.75	0.256
178	LEC	Dusp2	1.22601	0.00315712	1	0.5	0.248
179	LEC	Epb41l2	1.06366	0.00324903	1	0.75	0.338
180	LEC	Nectin2	1.06356	0.00393211	1	0.75	0.168
181	LEC	Nsg1	1.30136	0.00404806	1	0.5	0.218
182	LEC	Eps15	1.2635	0.00431123	1	0.5	0.222
183	LEC	Arl4a	1.54399	0.00431484	1	0.75	0.61
184	LEC	Glud1	1.12566	0.00434308	1	0.75	0.654
185	LEC	Dpysl2	1.29415	0.00449372	1	0.5	0.327
186	LEC	Nr3c2	1.13363	0.00462172	1	0.5	0.05
187	LEC	Fcgrt	1.03713	0.00467353	1	1	0.561
188	LEC	Pard6g	1.04829	0.00470989	1	0.75	0.099
189	LEC	Tulp4	1.08177	0.00541678	1	0.75	0.497
190	LEC	Ckb	1.10463	0.00547554	1	0.75	0.439
191	LEC	Myadm	1.10287	0.00551342	1	0.5	0.265
192	LEC	Serpine2	1.18074	0.00577759	1	0.5	0.139
193	LEC	Tmem55b	1.14092	0.00612013	1	0.5	0.341
194	LEC	Ptx3	1.11117	0.00697648	1	0.5	0.024
195	LEC	Cfh	1.14297	0.00721792	1	0.25	0.421
196	LEC	Arfgap2	1.40274	0.00739427	1	0.5	0.35
197	LEC	Ephb4	1.04379	0.00818922	1	0.75	0.314
198	LEC	B230354K17Rik	1.04897	0.00862074	1	0.5	0.037
199	LEC	Tkt	1.03316	0.00954242	1	0.75	0.325
200	LEC	Txnip	1.26185	0.00955196	1	1	0.489
201	EC_2	Mgp	2.08099	6.47323e-40	1.38585e-35	0.943	0.391
202	EC_2	Tmem252	1.34213	7.52298e-30	1.6106e-25	0.871	0.33
203	EC_2	Slco1a4	1.18289	7.55187e-28	1.61678e-23	0.8	0.208
204	EC_2	Vwf	1.00414	5.71786e-22	1.22414e-17	0.714	0.156
205	EC_2	Emp1	0.830394	2.05914e-15	4.40841e-11	0.986	0.87
206	EC_2	Tm4sf1	0.736625	3.46569e-15	7.41969e-11	1	0.986
207	EC_2	Sele	1.10651	1.33071e-14	2.84892e-10	0.586	0.181
208	EC_2	Aqp11	0.553947	2.02665e-14	4.33885e-10	0.471	0.096
209	EC_2	Slc2a1	0.778573	2.61752e-14	5.60385e-10	0.814	0.542
210	EC_2	Cthrc1	0.794669	8.0496e-14	1.72334e-09	0.529	0.172
211	EC_2	Lrg1	0.949884	1.22351e-13	2.61941e-09	0.829	0.467
212	EC_2	Ets1	0.561142	2.30612e-13	4.93718e-09	0.943	0.841
213	EC_2	Ifi203	0.679931	2.82371e-13	6.04528e-09	0.943	0.73
214	EC_2	Lrrc8c	0.647516	3.22456e-13	6.90347e-09	0.886	0.634
215	EC_2	Gbp5	0.753718	3.22551e-13	6.9055e-09	0.814	0.464
216	EC_2	Pmaip1	0.811494	4.55081e-13	9.74283e-09	0.757	0.446
217	EC_2	Myof	0.533118	4.9763e-13	1.06538e-08	0.4	0.062
218	EC_2	Col18a1	0.935297	8.116e-13	1.73755e-08	0.629	0.226
219	EC_2	Mndal	0.689759	1.83437e-12	3.92721e-08	0.829	0.605
220	EC_2	Slc39a8	0.642559	2.42705e-12	5.19608e-08	0.571	0.192
221	EC_2	Cfh	0.979973	2.84626e-12	6.09356e-08	0.729	0.38
222	EC_2	Lef1	0.480525	3.12737e-12	6.69539e-08	0.429	0.082
223	EC_2	Lap3	0.655711	3.46821e-12	7.4251e-08	0.6	0.281
224	EC_2	Cpe	0.828656	3.70506e-12	7.93216e-08	0.429	0.13
225	EC_2	Slc6a6	0.620314	8.99227e-12	1.92516e-07	0.943	0.582
226	EC_2	Cygb	0.485568	1.02228e-11	2.1886e-07	0.357	0.058
227	EC_2	Rnd1	0.923474	1.5102e-11	3.23318e-07	0.8	0.52
228	EC_2	Mkl2	0.616883	2.49193e-11	5.33497e-07	0.743	0.44
229	EC_2	Grrp1	0.678597	2.8661e-11	6.13603e-07	0.914	0.694
230	EC_2	Spock2	0.674926	3.3278e-11	7.1245e-07	0.371	0.071
231	EC_2	Pim3	0.753431	3.60338e-11	7.71447e-07	0.929	0.801
232	EC_2	Pim1	0.587091	4.12376e-11	8.82855e-07	0.929	0.81
233	EC_2	Ptprb	0.55548	5.10787e-11	1.09354e-06	0.957	0.804
234	EC_2	Abcb1a	0.646165	9.46322e-11	2.02598e-06	0.743	0.42
235	EC_2	Lima1	0.554157	1.63141e-10	3.49269e-06	0.757	0.553
236	EC_2	Gja1	0.625628	1.82856e-10	3.91475e-06	0.943	0.701
237	EC_2	Nfkbia	0.615522	5.32173e-10	1.13933e-05	0.971	0.946
238	EC_2	Stra6	0.788697	9.37184e-10	2.00642e-05	0.5	0.194
239	EC_2	Mctp1	0.464713	1.23792e-09	2.65027e-05	0.729	0.339
240	EC_2	Ctsh	0.476713	1.39349e-09	2.98331e-05	0.386	0.087
241	EC_2	Tgm2	0.57226	1.79883e-09	3.85111e-05	0.914	0.696
242	EC_2	Vcam1	1.02097	2.08407e-09	4.46179e-05	0.429	0.118
243	EC_2	Prss23	0.425589	2.10661e-09	4.51003e-05	1	0.774
244	EC_2	Arhgap20	0.463231	2.13506e-09	4.57095e-05	0.314	0.06
245	EC_2	Foxq1	0.704062	2.44178e-09	5.22761e-05	0.529	0.185
246	EC_2	Bsg	0.458912	2.80343e-09	6.00187e-05	0.943	0.868
247	EC_2	Cd200	0.544064	3.01598e-09	6.4569e-05	0.957	0.835
248	EC_2	Edn1	1.00742	3.16646e-09	6.77908e-05	0.643	0.346
249	EC_2	Gbp4	0.647473	4.85476e-09	0.000103936	0.843	0.538
250	EC_2	Glul	0.669106	6.96877e-09	0.000149194	0.629	0.428
251	EC_2	Rhob	0.607093	8.28063e-09	0.00017728	0.957	0.812
252	EC_2	Gbp2	0.652654	1.18816e-08	0.000254374	0.971	0.795
253	EC_2	Jak2	0.518445	1.3863e-08	0.000296794	0.729	0.527
254	EC_2	Cyyr1	0.485761	1.4445e-08	0.000309253	0.929	0.746
255	EC_2	Gja4	0.848775	1.7352e-08	0.00037149	0.357	0.109
256	EC_2	Tpd52	0.425337	1.79928e-08	0.000385208	0.529	0.199
257	EC_2	Gpr4	0.498292	3.34927e-08	0.000717045	0.514	0.239
258	EC_2	Ch25h	0.655268	4.30621e-08	0.000921916	0.343	0.096
259	EC_2	Entpd1	0.460741	4.32521e-08	0.000925985	0.843	0.589
260	EC_2	Ier5	0.463602	4.48041e-08	0.000959211	0.886	0.737
261	EC_2	Mecom	0.431117	4.50555e-08	0.000964593	0.471	0.161
262	EC_2	Xbp1	0.565721	6.2609e-08	0.0013404	0.886	0.757
263	EC_2	Auts2	0.432441	6.46137e-08	0.00138331	0.586	0.288
264	EC_2	Mast4	0.471245	7.30561e-08	0.00156406	0.943	0.795
265	EC_2	Clec2d	0.41585	1.05447e-07	0.00225752	0.971	0.931
266	EC_2	Spns2	0.456188	1.87132e-07	0.00400631	0.586	0.315
267	EC_2	Trim30a	0.469963	1.91014e-07	0.00408943	0.743	0.476
268	EC_2	Mt2	0.763371	2.22835e-07	0.00477068	0.629	0.455
269	EC_2	Abcg2	0.457807	2.25488e-07	0.00482748	0.829	0.676
270	EC_2	Bpgm	0.687674	2.25561e-07	0.00482904	0.571	0.371
271	EC_2	Pcdh7	0.423627	2.68296e-07	0.00574394	0.329	0.103
272	EC_2	Stom	0.512884	2.83673e-07	0.00607315	0.543	0.268
273	EC_2	Fzd6	0.511322	2.93822e-07	0.00629043	0.643	0.38
274	EC_2	Mt1	0.772164	4.90672e-07	0.0105048	0.786	0.692
275	EC_2	Osmr	0.478681	4.96354e-07	0.0106264	0.857	0.656
276	EC_2	Swap70	0.440184	5.2302e-07	0.0111973	0.843	0.71
277	EC_2	Avpi1	0.48882	5.73777e-07	0.012284	0.443	0.274
278	EC_2	Btg1	0.439376	5.87986e-07	0.0125882	0.914	0.871
279	EC_2	Mal	0.748367	6.64087e-07	0.0142174	0.529	0.232
280	EC_2	P2ry6	0.425579	7.08026e-07	0.0151581	0.257	0.058
281	EC_2	Rnf125	0.453565	1.22509e-06	0.026228	0.8	0.529
282	EC_2	Zfp36	0.560482	1.22614e-06	0.0262505	0.771	0.62
283	EC_2	Arid5b	0.447786	1.58969e-06	0.0340336	0.757	0.478
284	EC_2	Csf2rb	0.685554	2.39056e-06	0.0511795	0.343	0.121
285	EC_2	Gpcpd1	0.555377	2.49936e-06	0.0535087	0.657	0.455
286	EC_2	Tnfaip3	0.485544	3.85021e-06	0.0824291	0.671	0.393
287	EC_2	Errfi1	0.613732	4.08154e-06	0.0873818	0.843	0.701
288	EC_2	Htra1	0.571716	4.37913e-06	0.0937529	0.386	0.149
289	EC_2	Atp8b1	0.41396	5.14046e-06	0.110052	0.3	0.092
290	EC_2	Ifi202b	0.708987	1.33061e-05	0.284869	0.671	0.458
291	EC_2	Gadd45g	0.438396	2.77131e-05	0.593309	0.914	0.759
292	EC_2	Rgs3	0.427379	4.67874e-05	1	0.643	0.437
293	EC_2	Smim3	0.45271	5.35359e-05	1	0.371	0.196
294	EC_2	Slc30a1	0.42412	7.90654e-05	1	0.657	0.44
295	EC_2	Fas	0.485397	0.00014987	1	0.614	0.451
296	EC_2	Adamts4	0.469913	0.00092842	1	0.586	0.5
297	EC_2	Bmp4	0.559111	0.001447	1	0.429	0.283
298	EC_2	Serpina3g	0.69164	0.00257036	1	0.429	0.245
299	EC_2	Ripk3	0.412596	0.00421209	1	0.443	0.292
300	EC_2	Cyr61	0.473208	0.00554792	1	0.5	0.393
301	EC_3	Hilpda	1.4626	1.98714e-76	4.25427e-72	0.979	0.671
302	EC_3	Car8	1.1248	3.31102e-64	7.08857e-60	0.881	0.256
303	EC_3	Fam174b	1.11628	2.19238e-63	4.69367e-59	0.953	0.443
304	EC_3	Emp2	1.02299	2.45827e-56	5.26291e-52	0.877	0.329
305	EC_3	Ramp3	1.00938	6.36724e-55	1.36316e-50	0.966	0.513
306	EC_3	Smad6	0.96568	6.93935e-55	1.48565e-50	0.881	0.303
307	EC_3	Plvap	0.834905	5.25243e-52	1.12449e-47	1	0.917
308	EC_3	Rgs9	0.654636	2.20063e-51	4.71132e-47	0.636	0.075
309	EC_3	Srgn	0.755273	3.49501e-48	7.48246e-44	1	0.777
310	EC_3	Cd24a	0.954108	3.65435e-48	7.8236e-44	0.962	0.531
311	EC_3	Id4	0.8697	1.78408e-46	3.81953e-42	0.852	0.277
312	EC_3	Timp3	0.763723	4.23255e-45	9.06146e-41	1	0.964
313	EC_3	Tsc22d1	0.91512	4.72494e-45	1.01156e-40	0.996	0.782
314	EC_3	Cd81	0.683576	2.91436e-44	6.23935e-40	0.996	0.904
315	EC_3	Egfl7	0.698712	2.1592e-43	4.62262e-39	1	0.922
316	EC_3	Nrip1	0.738365	6.4698e-42	1.38512e-37	0.962	0.689
317	EC_3	Sh3bp5	0.783662	1.33714e-41	2.86269e-37	0.945	0.671
318	EC_3	Slc1a1	0.678086	4.65671e-41	9.96956e-37	0.716	0.176
319	EC_3	Plpp1	0.806296	8.13648e-41	1.74194e-36	0.983	0.749
320	EC_3	Nrarp	0.906005	1.04716e-39	2.24187e-35	0.742	0.228
321	EC_3	Ihh	0.90041	2.39324e-38	5.12369e-34	0.466	0.039
322	EC_3	Gnai2	0.536595	2.93653e-38	6.28681e-34	0.992	0.92
323	EC_3	Got1	0.804006	3.992e-38	8.54646e-34	0.843	0.386
324	EC_3	Avl9	0.855587	7.24875e-38	1.55188e-33	0.86	0.42
325	EC_3	Igfbp3	0.844736	1.70759e-37	3.65579e-33	0.962	0.567
326	EC_3	Dhrs3	0.644602	1.04124e-35	2.22919e-31	0.881	0.433
327	EC_3	Six3	0.498064	1.30359e-35	2.79086e-31	0.619	0.137
328	EC_3	Cyp26b1	0.989145	2.13212e-35	4.56466e-31	0.636	0.148
329	EC_3	Pdia5	0.663226	4.94989e-35	1.05972e-30	0.644	0.155
330	EC_3	Esm1	0.474296	5.79908e-35	1.24153e-30	0.839	0.347
331	EC_3	Ybx1	0.508984	1.24126e-34	2.6574e-30	0.996	0.938
332	EC_3	Kcnk5	0.568271	1.39314e-34	2.98258e-30	0.589	0.119
333	EC_3	Cx3cl1	0.693933	1.10838e-33	2.37294e-29	0.758	0.269
334	EC_3	Npr3	0.498431	3.33866e-33	7.14773e-29	0.415	0.036
335	EC_3	Esam	0.505715	1.22808e-32	2.62919e-28	1	0.738
336	EC_3	Stc1	0.828595	1.90817e-32	4.08521e-28	0.911	0.531
337	EC_3	Fam167b	0.530296	4.71582e-32	1.00961e-27	0.919	0.484
338	EC_3	Eml1	0.576644	2.79892e-30	5.99221e-26	0.657	0.194
339	EC_3	Emcn	0.510799	1.43293e-29	3.06775e-25	0.996	0.946
340	EC_3	Prss23	0.533959	1.46701e-28	3.14071e-24	0.979	0.689
341	EC_3	Aqp1	0.439286	1.5961e-28	3.41709e-24	0.835	0.386
342	EC_3	Impdh1	0.610694	4.46445e-28	9.55795e-24	0.686	0.244
343	EC_3	Ripply3	0.550031	6.53536e-28	1.39915e-23	0.513	0.109
344	EC_3	F2r	0.631752	2.88855e-27	6.1841e-23	0.792	0.368
345	EC_3	Wfdc1	0.580711	3.42025e-27	7.32242e-23	0.462	0.08
346	EC_3	Nmb	0.477294	4.19936e-27	8.99041e-23	0.534	0.124
347	EC_3	Apoe	0.682337	3.02454e-26	6.47523e-22	0.975	0.744
348	EC_3	Tspan15	0.564095	4.59647e-26	9.84059e-22	0.733	0.301
349	EC_3	Fem1c	0.546536	5.20449e-26	1.11423e-21	0.758	0.339
350	EC_3	Gda	0.471921	1.33547e-25	2.85911e-21	0.606	0.187
351	EC_3	Slc23a2	0.474897	2.1534e-25	4.61022e-21	0.644	0.223
352	EC_3	Mfng	0.506828	2.48942e-25	5.32961e-21	0.716	0.29
353	EC_3	Ccrl2	0.759423	2.68423e-25	5.74667e-21	0.631	0.215
354	EC_3	Cotl1	0.549943	3.05914e-25	6.5493e-21	0.886	0.531
355	EC_3	Plaur	0.53679	6.22674e-25	1.33308e-20	0.992	0.868
356	EC_3	Hopx	0.571963	1.14833e-24	2.45847e-20	0.445	0.088
357	EC_3	Cldn5	0.501012	1.88742e-24	4.04077e-20	0.992	0.811
358	EC_3	Cdc42ep2	0.590337	2.44572e-24	5.23605e-20	0.826	0.453
359	EC_3	Slc6a6	0.4623	2.62615e-24	5.62233e-20	0.869	0.472
360	EC_3	Tspan13	0.466283	3.532e-24	7.56166e-20	0.898	0.534
361	EC_3	Hic1	0.563886	1.69208e-23	3.62258e-19	0.475	0.114
362	EC_3	Exoc3l2	0.523304	2.23848e-23	4.79236e-19	0.742	0.332
363	EC_3	Ctsl	0.591205	2.61439e-23	5.59714e-19	0.979	0.902
364	EC_3	Vat1	0.5136	2.957e-23	6.33064e-19	0.763	0.36
365	EC_3	Itm2b	0.427159	4.27083e-23	9.14341e-19	1	0.987
366	EC_3	Nrp1	0.428377	2.06775e-22	4.42684e-18	0.843	0.453
367	EC_3	Ifngr2	0.530847	2.81448e-22	6.02553e-18	0.767	0.378
368	EC_3	Snx18	0.524093	5.1459e-22	1.10169e-17	0.636	0.254
369	EC_3	Akap12	0.688997	8.95902e-22	1.91804e-17	0.945	0.754
370	EC_3	Hes1	0.534826	1.92596e-21	4.12328e-17	0.983	0.785
371	EC_3	Gng2	0.508556	2.2852e-21	4.89238e-17	0.559	0.192
372	EC_3	Cmc2	0.568339	5.73662e-21	1.22815e-16	0.568	0.194
373	EC_3	Sec11a	0.50532	1.97578e-20	4.22994e-16	0.831	0.534
374	EC_3	Smpdl3a	0.488937	5.17165e-20	1.1072e-15	0.797	0.443
375	EC_3	Wars	0.464211	5.66929e-20	1.21374e-15	0.763	0.386
376	EC_3	Ddah2	0.478049	8.98126e-20	1.9228e-15	0.78	0.422
377	EC_3	Cebpb	0.476998	1.02971e-19	2.20451e-15	0.979	0.858
378	EC_3	Ramp2	0.595969	1.77496e-19	3.80002e-15	0.958	0.795
379	EC_3	Acer2	0.529203	1.90363e-19	4.07549e-15	0.754	0.391
380	EC_3	Tuba1a	0.444214	2.41429e-19	5.16875e-15	0.86	0.549
381	EC_3	Eva1b	0.45296	3.4571e-19	7.4013e-15	0.754	0.391
382	EC_3	Apln	0.55108	3.77086e-19	8.07303e-15	0.275	0.031
383	EC_3	Neu1	0.446666	4.42609e-19	9.47581e-15	0.581	0.22
384	EC_3	Ipmk	0.493047	1.40216e-18	3.00187e-14	0.623	0.285
385	EC_3	Ostf1	0.445859	2.74273e-18	5.8719e-14	0.915	0.655
386	EC_3	BC028528	0.443389	4.80551e-18	1.02881e-13	0.72	0.363
387	EC_3	Marcksl1	0.487461	6.5509e-18	1.40248e-13	0.966	0.795
388	EC_3	Nid1	0.431391	2.9403e-17	6.29488e-13	0.742	0.404
389	EC_3	Spry4	0.450781	3.06385e-17	6.5594e-13	0.627	0.275
390	EC_3	Ipo11	0.505451	4.40425e-17	9.42906e-13	0.792	0.477
391	EC_3	Inhbb	0.442053	5.72459e-17	1.22558e-12	0.869	0.557
392	EC_3	Hspb8	0.435527	6.95947e-17	1.48995e-12	0.686	0.334
393	EC_3	Rhoc	0.425965	1.31462e-16	2.81446e-12	0.97	0.858
394	EC_3	Vgll4	0.433433	2.00466e-15	4.29178e-11	0.72	0.412
395	EC_3	Ltc4s	0.520899	2.83056e-14	6.05994e-10	0.453	0.171
396	EC_3	Maff	0.450843	3.78451e-14	8.10225e-10	0.894	0.746
397	EC_3	Agpat5	0.486166	5.05218e-14	1.08162e-09	0.682	0.381
398	EC_3	Camk2n1	0.431402	5.57016e-14	1.19251e-09	0.763	0.482
399	EC_3	Ucp2	0.432089	9.77686e-14	2.09313e-09	0.648	0.347
400	EC_3	Ctgf	0.439814	5.92862e-07	0.0126926	0.386	0.189
401	EC_4	Itm2a	1.06944	1.22427e-38	2.62104e-34	0.768	0.687
402	EC_4	Sox17	1.35737	1.14103e-28	2.44282e-24	0.542	0.208
403	EC_4	Sparcl1	0.916763	1.85528e-28	3.97197e-24	0.606	0.527
404	EC_4	Sparc	0.600317	3.9134e-24	8.37821e-20	0.97	0.983
405	EC_4	Hsp90aa1	0.605551	1.57539e-23	3.37276e-19	0.916	0.955
406	EC_4	Arl6ip5	0.507606	1.47825e-21	3.16478e-17	0.833	0.835
407	EC_4	Hspa8	0.683305	1.20905e-20	2.58845e-16	0.951	0.976
408	EC_4	Plscr2	0.773896	2.39564e-20	5.12882e-16	0.586	0.344
409	EC_4	Myct1	0.539206	2.58019e-20	5.52392e-16	0.581	0.513
410	EC_4	Pcdh17	0.627433	1.07175e-19	2.2945e-15	0.502	0.232
411	EC_4	Dynll1	0.451961	3.88387e-19	8.31498e-15	0.951	0.95
412	EC_4	H2afz	0.459281	1.87108e-18	4.00579e-14	0.911	0.969
413	EC_4	Trim25	0.487712	1.02944e-17	2.20392e-13	0.596	0.532
414	EC_4	Id1	0.779526	1.99069e-17	4.26188e-13	0.798	0.661
415	EC_4	Pbx1	0.545101	2.07846e-16	4.44978e-12	0.527	0.482
416	EC_4	Tinagl1	0.568917	2.13566e-16	4.57224e-12	0.67	0.613
417	EC_4	Tiparp	0.49233	2.14949e-16	4.60183e-12	0.808	0.804
418	EC_4	Fabp4	2.06998	6.10203e-16	1.30638e-11	0.365	0.124
419	EC_4	Pltp	0.596269	1.14507e-15	2.45148e-11	0.685	0.635
420	EC_4	Ly6c1	0.610729	1.40051e-15	2.99836e-11	0.709	0.63
421	EC_4	Fam129b	0.443532	4.72577e-15	1.01174e-10	0.764	0.702
422	EC_4	Calm2	0.322079	9.01449e-15	1.92991e-10	0.828	0.862
423	EC_4	Rgcc	0.694017	2.62186e-14	5.61313e-10	0.818	0.788
424	EC_4	Thrsp	0.464378	5.32459e-14	1.13994e-09	0.261	0.048
425	EC_4	Hspb1	0.482261	6.11702e-14	1.30959e-09	0.803	0.792
426	EC_4	Dnaja1	0.440178	7.25301e-14	1.5528e-09	0.877	0.919
427	EC_4	Klf2	0.821654	4.2146e-13	9.02304e-09	0.744	0.687
428	EC_4	Col13a1	0.504925	4.65507e-13	9.96604e-09	0.438	0.308
429	EC_4	Jam3	0.460087	1.59732e-12	3.41971e-08	0.488	0.337
430	EC_4	Irx3	0.306038	1.04303e-11	2.23302e-07	0.547	0.613
431	EC_4	Meis2	0.496934	1.12708e-11	2.41297e-07	0.296	0.103
432	EC_4	Tpst2	0.294693	1.52728e-11	3.26976e-07	0.744	0.802
433	EC_4	Sema7a	0.424648	1.68393e-11	3.60513e-07	0.764	0.723
434	EC_4	Hspg2	0.374156	1.74417e-11	3.7341e-07	0.7	0.673
435	EC_4	Kitl	0.483063	6.14398e-11	1.31536e-06	0.64	0.504
436	EC_4	Cxcl12	0.478652	6.86563e-11	1.46986e-06	0.276	0.313
437	EC_4	Abca1	0.320823	1.05364e-10	2.25574e-06	0.655	0.671
438	EC_4	Pqlc1	0.301596	2.19596e-10	4.70133e-06	0.68	0.685
439	EC_4	Ddx5	0.290467	2.44896e-10	5.24297e-06	0.98	0.99
440	EC_4	Tet3	0.338097	2.61349e-10	5.59521e-06	0.369	0.327
441	EC_4	Syne1	0.381828	5.54604e-10	1.18735e-05	0.379	0.205
442	EC_4	Cavin1	0.291728	6.85507e-10	1.4676e-05	0.557	0.589
443	EC_4	Grasp	0.347196	1.24925e-09	2.67452e-05	0.591	0.573
444	EC_4	Tuba1c	0.448272	1.54847e-09	3.31512e-05	0.429	0.305
445	EC_4	Osgin1	0.402374	2.9475e-09	6.31031e-05	0.305	0.155
446	EC_4	Col4a1	0.328804	3.36675e-09	7.20787e-05	0.852	0.907
447	EC_4	Noct	0.389516	6.23735e-09	0.000133535	0.507	0.473
448	EC_4	Sgk1	0.448409	7.81778e-09	0.000167371	0.833	0.842
449	EC_4	Smco4	0.434107	9.87077e-09	0.000211323	0.429	0.339
450	EC_4	Socs2	0.431766	1.04389e-08	0.000223486	0.429	0.258
451	EC_4	Tdrp	0.39672	1.10563e-08	0.000236705	0.419	0.282
452	EC_4	Pop5	0.320387	1.24607e-08	0.000266771	0.478	0.427
453	EC_4	Nedd9	0.309922	1.4069e-08	0.000301204	0.788	0.79
454	EC_4	Hspa5	0.287516	1.51432e-08	0.0003242	0.946	0.971
455	EC_4	Irf2bpl	0.296791	2.26169e-08	0.000484206	0.611	0.635
456	EC_4	Mat2a	0.300066	3.35867e-08	0.000719059	0.872	0.893
457	EC_4	Frmd4a	0.336523	3.42311e-08	0.000732853	0.374	0.308
458	EC_4	Wsb1	0.325616	3.86231e-08	0.000826881	0.567	0.523
459	EC_4	Oasl1	0.352431	5.27326e-08	0.00112895	0.532	0.523
460	EC_4	Irx5	0.327194	7.3481e-08	0.00157316	0.35	0.305
461	EC_4	Gpihbp1	0.676878	9.78046e-08	0.0020939	0.261	0.15
462	EC_4	Ifit1	0.408475	2.16615e-07	0.00463751	0.562	0.527
463	EC_4	Uchl3	0.32897	3.82691e-07	0.00819303	0.443	0.468
464	EC_4	Ahcyl2	0.294853	4.19584e-07	0.00898287	0.325	0.239
465	EC_4	S100a13	0.298377	4.30918e-07	0.00922553	0.842	0.811
466	EC_4	Cyp1a1	1.01707	4.68618e-07	0.0100326	0.266	0.115
467	EC_4	Gm13889	0.529323	5.91355e-07	0.0126603	0.453	0.363
468	EC_4	Itga1	0.34319	1.1433e-06	0.0244768	0.291	0.224
469	EC_4	Oaf	0.373867	1.47227e-06	0.0315198	0.325	0.21
470	EC_4	Cd93	0.290878	1.52928e-06	0.0327403	0.773	0.783
471	EC_4	Cmpk2	0.297497	1.72595e-06	0.0369509	0.399	0.272
472	EC_4	Clu	0.398335	1.81154e-06	0.0387834	0.281	0.301
473	EC_4	Cited2	0.291767	2.72561e-06	0.0583525	0.488	0.461
474	EC_4	Rflnb	0.331233	2.99981e-06	0.064223	0.532	0.456
475	EC_4	Prnp	0.334589	3.96515e-06	0.0848899	0.478	0.458
476	EC_4	Btg2	0.419985	4.19072e-06	0.0897191	0.571	0.554
477	EC_4	Lpar6	0.336322	4.68703e-06	0.100345	0.739	0.716
478	EC_4	Gm42418	0.782914	5.13771e-06	0.109993	0.961	0.981
479	EC_4	AY036118	0.59058	6.012e-06	0.128711	0.369	0.346
480	EC_4	Stn1	0.308008	6.15871e-06	0.131852	0.394	0.322
481	EC_4	Mt1	0.317573	6.21419e-06	0.13304	0.68	0.714
482	EC_4	Efnb2	0.314004	7.51069e-06	0.160796	0.507	0.449
483	EC_4	Pdgfb	0.322904	1.39858e-05	0.299421	0.261	0.186
484	EC_4	Jam2	0.306985	1.65712e-05	0.354773	0.512	0.425
485	EC_4	Ccnd1	0.355964	1.69892e-05	0.363723	0.365	0.246
486	EC_4	Nr4a2	0.299942	2.53954e-05	0.54369	0.33	0.274
487	EC_4	Hbegf	0.343493	3.09741e-05	0.663125	0.788	0.821
488	EC_4	Gadd45g	0.339409	3.86477e-05	0.827409	0.749	0.79
489	EC_4	Ednrb	0.296313	4.13846e-05	0.886003	0.7	0.733
490	EC_4	Nes	0.286589	4.87543e-05	1	0.473	0.465
491	EC_4	Ubc	0.310716	5.1419e-05	1	0.966	0.99
492	EC_4	Hspa1a	1.06699	5.39472e-05	1	0.291	0.313
493	EC_4	Sgpl1	0.290735	0.000105433	1	0.36	0.298
494	EC_4	Epha2	0.306493	0.000173762	1	0.379	0.339
495	EC_4	Igfbp7	0.372975	0.000262944	1	0.961	0.95
496	EC_4	Esm1	0.43153	0.000266046	1	0.571	0.516
497	EC_4	Vwa1	0.306766	0.000292684	1	0.345	0.329
498	EC_4	Tob1	0.303015	0.000330426	1	0.291	0.203
499	EC_4	Mal	0.381566	0.0083876	1	0.31	0.243
500	EC_4	Hspa1b	0.495968	0.00993928	1	0.266	0.265

## Sheet: TM clusters
	cluster	gene	avg_log2FC_vs_full_dataset	p_val	p_val_corrected	pct_of_cells_in_cluster_expressing_gene	pct_of_cells_in_dataset_expressing_gene
1	TM_1	Kera	4.02116	0	0	0.938	0.018
2	TM_1	Angptl7	3.38445	0	0	0.974	0.066
3	TM_1	A2m	3.00363	0	0	1	0.432
4	TM_1	Aldh3a1	2.70582	0	0	0.997	0.244
5	TM_1	Col1a1	2.53697	0	0	1	0.913
6	TM_1	Matn4	2.40944	0	0	0.993	0.177
7	TM_1	Mgarp	2.34044	0	0	1	0.544
8	TM_1	Col6a1	2.14424	0	0	0.997	0.651
9	TM_1	Col6a2	2.07543	0	0	1	0.456
10	TM_1	Col1a2	2.06619	0	0	1	0.929
11	TM_1	Col6a3	2.01786	0	0	0.98	0.372
12	TM_1	Nupr1	1.98044	0	0	1	0.721
13	TM_1	Ntrk2	1.96369	0	0	0.974	0.122
14	TM_1	Col5a2	1.95894	0	0	0.993	0.536
15	TM_1	Olfml3	1.72791	0	0	1	0.565
16	TM_1	Tkt	1.64802	0	0	0.977	0.464
17	TM_1	Col5a1	1.64223	0	0	0.964	0.345
18	TM_1	Spon1	1.63466	0	0	0.948	0.048
19	TM_1	Pantr1	1.59821	0	0	0.941	0.045
20	TM_1	Sparc	1.75353	5.59282311092291e-321	1.19736749981749e-316	1	0.975
21	TM_1	Dpep1	1.6981	2.35933e-286	5.0511e-282	0.948	0.163
22	TM_1	Gpm6b	1.35366	8.14731e-271	1.74426e-266	0.958	0.281
23	TM_1	Slc25a4	1.05084	2.45232e-267	5.25017e-263	1	0.949
24	TM_1	Dpt	1.66875	1.00379e-255	2.14902e-251	0.866	0.055
25	TM_1	Chst5	1.36097	1.32244e-251	2.83121e-247	0.899	0.082
26	TM_1	Aqp1	1.5673	1.68109e-246	3.59905e-242	0.99	0.399
27	TM_1	Bmp3	0.884529	2.13251e-245	4.56548e-241	0.805	0.04
28	TM_1	Smoc2	1.59238	2.39517e-236	5.12781e-232	0.909	0.097
29	TM_1	Igfbp2	2.23273	5.16713e-233	1.10623e-228	1	0.453
30	TM_1	Cpne7	0.759434	2.92564e-231	6.2635e-227	0.678	0.016
31	TM_1	Agtr2	0.980509	9.02483e-231	1.93213e-226	0.684	0.018
32	TM_1	Sema3c	1.24071	4.44589e-219	9.51822e-215	0.909	0.128
33	TM_1	Cyp2f2	1.67037	2.09542e-216	4.48609e-212	0.798	0.064
34	TM_1	Col12a1	1.42201	6.75956e-212	1.44715e-207	0.987	0.617
35	TM_1	Mfap4	1.35969	1.77624e-211	3.80275e-207	0.997	0.85
36	TM_1	Plod1	1.083	1.21483e-202	2.60084e-198	0.811	0.111
37	TM_1	Thbs4	1.29101	1.21391e-200	2.59886e-196	0.941	0.159
38	TM_1	Ass1	1.15252	4.88255e-200	1.0453e-195	0.818	0.104
39	TM_1	Apod	1.45321	5.22152e-195	1.11787e-190	1	0.645
40	TM_1	Gsta3	1.37291	1.44107e-181	3.08518e-177	0.577	0.022
41	TM_1	Cpxm2	1.20599	1.3123e-177	2.80951e-173	0.977	0.311
42	TM_1	Gm266	0.637447	2.47379e-173	5.29614e-169	0.59	0.023
43	TM_1	Atg10	0.954478	1.04791e-170	2.24346e-166	0.756	0.091
44	TM_1	Serpinh1	0.925496	1.15082e-167	2.46378e-163	0.993	0.842
45	TM_1	Ppdpf	0.966758	5.49578e-166	1.17659e-161	0.866	0.21
46	TM_1	Fgf21	1.67704	5.58286e-165	1.19523e-160	0.55	0.021
47	TM_1	Angptl1	1.06304	1.27297e-164	2.72529e-160	0.919	0.186
48	TM_1	Tmem132c	0.710186	9.21946e-163	1.97379e-158	0.583	0.027
49	TM_1	Steap4	1.12657	1.22252e-161	2.61729e-157	0.837	0.145
50	TM_1	Fam174b	0.634468	5.13923e-161	1.10026e-156	0.648	0.045
51	TM_1	Crabp1	0.776661	9.27936e-159	1.98662e-154	0.463	0.007
52	TM_1	Srpx	0.954898	9.6348e-159	2.06272e-154	0.86	0.17
53	TM_1	Dcn	1.27654	4.81369e-158	1.03056e-153	1	0.987
54	TM_1	Fibin	1.06253	1.35969e-148	2.91095e-144	0.827	0.156
55	TM_1	Alcam	0.865528	1.42545e-147	3.05174e-143	0.824	0.147
56	TM_1	Ppic	0.907956	7.59452e-147	1.62591e-142	0.977	0.506
57	TM_1	Cda	1.57768	4.84162e-146	1.03654e-141	0.912	0.233
58	TM_1	Mme	0.693814	8.01134e-146	1.71515e-141	0.723	0.087
59	TM_1	Htra1	1.08529	1.38087e-144	2.95631e-140	0.997	0.487
60	TM_1	Ltbp1	0.82373	4.33303e-141	9.27658e-137	0.87	0.182
61	TM_1	Reep5	0.791375	6.07599e-140	1.30081e-135	0.987	0.681
62	TM_1	C1qtnf2	0.943149	4.60272e-136	9.85396e-132	0.902	0.242
63	TM_1	Dkk2	0.910514	7.46392e-135	1.59795e-130	0.883	0.256
64	TM_1	Col16a1	0.915001	8.19088e-135	1.75358e-130	0.961	0.425
65	TM_1	Kcnk1	0.661587	1.02858e-131	2.20208e-127	0.502	0.027
66	TM_1	Fbln5	0.89052	1.51365e-127	3.24057e-123	1	0.667
67	TM_1	Pdgfrl	0.919271	4.16652e-127	8.92009e-123	0.99	0.683
68	TM_1	Tmed3	0.822853	2.81126e-124	6.01863e-120	0.971	0.57
69	TM_1	Lum	1.02231	1.45259e-122	3.10985e-118	1	0.911
70	TM_1	Eva1b	0.813812	1.84962e-122	3.95984e-118	0.798	0.175
71	TM_1	Ifitm2	0.653995	6.04928e-121	1.29509e-116	1	0.976
72	TM_1	Dbp	0.874157	1.62626e-119	3.48167e-115	0.726	0.127
73	TM_1	Irx3	0.63446	1.52027e-116	3.25474e-112	0.616	0.075
74	TM_1	Aebp1	0.825869	1.7416e-115	3.72859e-111	0.98	0.628
75	TM_1	Mxra7	0.764827	2.12412e-115	4.54752e-111	0.967	0.592
76	TM_1	Pcolce2	1.11504	1.62065e-113	3.46966e-109	0.671	0.104
77	TM_1	Ntn4	0.647738	2.1759e-109	4.65839e-105	0.739	0.148
78	TM_1	Cpz	0.748874	1.97254e-107	4.22302e-103	0.785	0.185
79	TM_1	Nnmt	0.659179	1.17434e-102	2.51413e-98	0.713	0.147
80	TM_1	Sdc1	0.699521	9.1e-102	1.94822e-97	0.782	0.193
81	TM_1	Nudt9	0.79017	3.38493e-100	7.2468e-96	0.837	0.263
82	TM_1	Snhg18	0.679135	2.50296e-96	5.35858e-92	0.915	0.35
83	TM_1	Mmp2	0.813611	7.63341e-95	1.63424e-90	0.941	0.446
84	TM_1	Adamts2	0.693242	6.32992e-90	1.35517e-85	0.909	0.375
85	TM_1	Erp29	0.636225	6.92558e-87	1.4827e-82	0.941	0.587
86	TM_1	Mtch1	0.652246	2.40643e-86	5.15192e-82	0.971	0.764
87	TM_1	Plpp1	0.740836	2.95578e-86	6.32803e-82	0.889	0.38
88	TM_1	Hmgn3	0.651019	7.47686e-86	1.60072e-81	0.879	0.347
89	TM_1	Esd	0.749031	1.12468e-85	2.40782e-81	0.935	0.576
90	TM_1	Serpinf1	0.738238	3.1057e-85	6.649e-81	1	0.974
91	TM_1	C1qtnf7	0.651017	1.50621e-83	3.22465e-79	0.739	0.204
92	TM_1	Tgfbi	0.648959	2.74552e-80	5.87788e-76	0.736	0.21
93	TM_1	Sdc2	0.648877	3.328e-80	7.12491e-76	0.945	0.533
94	TM_1	Bhlhe41	0.663843	3.56901e-80	7.64088e-76	0.779	0.245
95	TM_1	Ppp1cc	0.683167	1.00912e-77	2.16043e-73	0.915	0.543
96	TM_1	Wnt5a	0.746299	2.06469e-76	4.42029e-72	0.792	0.279
97	TM_1	Gpha2	1.59979	2.20607e-73	4.72297e-69	0.554	0.112
98	TM_1	S100a6	0.673385	3.51401e-68	7.52314e-64	1	0.927
99	TM_1	Tmsb10	0.66214	4.12949e-58	8.84083e-54	0.993	0.983
100	TM_1	Tac1	0.95685	2.22411e-44	4.7616e-40	0.316	0.051
101	TM_10	Gsn	2.70771	0	0	1	0.908
102	TM_10	Ly6a	2.64919	0	0	0.978	0.192
103	TM_10	Clec3b	2.38831	0	0	0.911	0.086
104	TM_10	Col3a1	2.14913	0	0	0.994	0.711
105	TM_10	Ly6c1	2.00386	0	0	0.787	0.005
106	TM_10	Cd34	1.8519	0	0	0.903	0.208
107	TM_10	Tppp3	1.80947	2.33098e-266	4.9904e-262	0.762	0.139
108	TM_10	Ifi204	1.57056	8.48085e-246	1.81566e-241	0.657	0.03
109	TM_10	Cadm3	1.15934	3.93646e-242	8.42756e-238	0.601	0.014
110	TM_10	Tnxb	1.32893	7.08439e-238	1.5167e-233	0.776	0.133
111	TM_10	Mfap5	1.67019	2.37691e-214	5.08872e-210	0.945	0.469
112	TM_10	Col14a1	1.55547	7.21294e-214	1.54422e-209	0.884	0.273
113	TM_10	Igfbp6	1.62933	2.85641e-211	6.1153e-207	0.975	0.565
114	TM_10	Ifi207	1.2089	6.08425e-211	1.30258e-206	0.521	0.009
115	TM_10	Ebf1	1.34754	3.64052e-207	7.79399e-203	0.85	0.19
116	TM_10	Ifi202b	1.72263	1.84567e-205	3.9514e-201	0.662	0.078
117	TM_10	Rnase4	1.04608	3.10051e-202	6.63788e-198	0.945	0.57
118	TM_10	Fbln2	1.20034	3.77446e-190	8.08074e-186	0.745	0.199
119	TM_10	Ugp2	1.43491	1.74224e-189	3.72996e-185	0.67	0.298
120	TM_10	C7	1.02388	4.65308e-178	9.96178e-174	0.427	0.004
121	TM_10	Crip1	1.32994	1.00671e-177	2.15526e-173	0.939	0.687
122	TM_10	Fbn1	1.37159	2.01167e-176	4.30679e-172	0.759	0.402
123	TM_10	Nbl1	1.37327	5.63475e-174	1.20634e-169	0.953	0.741
124	TM_10	Serpinb6a	1.01717	8.44977e-169	1.80901e-164	0.925	0.699
125	TM_10	Mmp2	1.10583	4.04719e-168	8.66463e-164	0.892	0.445
126	TM_10	Has1	1.63023	2.90866e-167	6.22714e-163	0.892	0.445
127	TM_10	Ifi211	0.881739	7.1993e-166	1.5413e-161	0.468	0.015
128	TM_10	Epyc	1.26141	2.54673e-163	5.45228e-159	0.435	0.009
129	TM_10	Dpt	1.23651	4.5536e-158	9.7488e-154	0.64	0.062
130	TM_10	Ackr3	1.35695	1.09131e-150	2.33638e-146	0.607	0.144
131	TM_10	Pi16	1.96248	6.36817e-149	1.36336e-144	0.72	0.288
132	TM_10	Htra3	1.04356	1.0081e-148	2.15823e-144	0.604	0.108
133	TM_10	Uap1	1.21175	1.98284e-143	4.24507e-139	0.914	0.766
134	TM_10	Fstl1	0.95947	1.3906e-142	2.97713e-138	0.956	0.878
135	TM_10	Mndal	1.16751	1.4999e-141	3.21113e-137	0.518	0.04
136	TM_10	Scara5	0.973993	6.19261e-138	1.32578e-133	0.582	0.096
137	TM_10	Vit	0.935909	1.38656e-136	2.96848e-132	0.679	0.153
138	TM_10	Ifi203	1.52413	1.7745e-135	3.79903e-131	0.543	0.062
139	TM_10	Ifi205	1.01285	1.74389e-133	3.7335e-129	0.302	0.001
140	TM_10	Emilin2	0.693647	8.0202e-132	1.71705e-127	0.404	0.019
141	TM_10	Abca8b	0.731164	4.75019e-131	1.01697e-126	0.452	0.033
142	TM_10	Aspn	1.29237	4.71706e-124	1.00988e-119	0.837	0.349
143	TM_10	Entpd2	0.872405	6.5486e-122	1.40199e-117	0.717	0.165
144	TM_10	Ppp1r14b	0.875781	8.76044e-122	1.87552e-117	0.767	0.493
145	TM_10	Bmp1	0.819979	8.35423e-117	1.78856e-112	0.695	0.286
146	TM_10	Sfrp4	1.30874	3.42062e-115	7.3232e-111	0.388	0.023
147	TM_10	Pcolce2	1.19232	1.92214e-113	4.11512e-109	0.593	0.103
148	TM_10	Man1a	0.906443	1.94947e-113	4.17363e-109	0.651	0.202
149	TM_10	Lrrn4cl	0.740422	2.56351e-113	5.48823e-109	0.476	0.065
150	TM_10	Tnfaip6	1.5581	1.3021e-112	2.78767e-108	0.889	0.498
151	TM_10	Prg4	1.85401	3.2615e-107	6.98255e-103	0.51	0.076
152	TM_10	Cd55	0.773909	3.25965e-106	6.97858e-102	0.371	0.024
153	TM_10	Serping1	0.825056	1.49929e-105	3.20983e-101	0.986	0.887
154	TM_10	Adamts5	1.00866	5.57021e-101	1.19253e-96	0.632	0.148
155	TM_10	Col5a3	0.647396	1.66995e-97	3.5752e-93	0.435	0.059
156	TM_10	Hmcn2	0.679498	2.67011e-95	5.71645e-91	0.263	0.009
157	TM_10	Creb5	0.765647	1.05593e-94	2.26064e-90	0.371	0.039
158	TM_10	Cd248	0.737456	9.13811e-88	1.95638e-83	0.449	0.12
159	TM_10	Gpx3	1.30857	1.19754e-83	2.56381e-79	0.432	0.171
160	TM_10	Abca8a	0.744153	8.4107e-82	1.80065e-77	0.454	0.079
161	TM_10	Lpar1	0.673543	2.0905e-81	4.47556e-77	0.618	0.227
162	TM_10	Smoc2	1.39551	1.53508e-80	3.28644e-76	0.493	0.116
163	TM_10	Nid1	0.820564	7.28709e-80	1.56009e-75	0.759	0.436
164	TM_10	Ndrg1	0.824735	6.27793e-78	1.34404e-73	0.809	0.452
165	TM_10	C3	0.874414	6.90005e-78	1.47723e-73	0.307	0.024
166	TM_10	Ugdh	0.874745	9.84682e-78	2.1081e-73	0.961	0.899
167	TM_10	Ecm1	0.913272	6.70883e-77	1.43629e-72	0.803	0.547
168	TM_10	Slc43a3	0.683446	3.22124e-76	6.89634e-72	0.452	0.076
169	TM_10	Mgst1	0.745918	1.4751e-74	3.15805e-70	0.789	0.427
170	TM_10	Ltbp4	0.744582	1.70207e-72	3.64396e-68	0.864	0.635
171	TM_10	Itih5	0.777493	2.09534e-72	4.48591e-68	0.751	0.298
172	TM_10	Pdlim1	0.661421	4.48881e-70	9.61009e-66	0.546	0.151
173	TM_10	Crip2	0.907513	6.45778e-69	1.38255e-64	0.673	0.318
174	TM_10	Vcan	0.740223	1.48721e-68	3.18396e-64	0.474	0.106
175	TM_10	Il33	0.736596	2.10925e-66	4.51569e-62	0.56	0.147
176	TM_10	Sema3c	0.718475	1.69919e-60	3.63779e-56	0.51	0.145
177	TM_10	Mustn1	1.05199	4.87113e-60	1.04286e-55	0.568	0.225
178	TM_10	Pthlh	0.821759	7.48618e-60	1.60272e-55	0.443	0.098
179	TM_10	Igf1	0.779349	1.82179e-59	3.90027e-55	0.645	0.291
180	TM_10	Junb	0.843737	2.17377e-59	4.65381e-55	0.958	0.852
181	TM_10	Ubc	0.743715	1.69581e-55	3.63056e-51	0.95	0.846
182	TM_10	Egr1	0.815016	1.97297e-51	4.22394e-47	0.759	0.486
183	TM_10	Socs3	0.896157	1.07812e-49	2.30814e-45	0.789	0.567
184	TM_10	Anxa3	0.668853	5.67468e-49	1.21489e-44	0.476	0.25
185	TM_10	Gadd45g	0.866135	3.27869e-48	7.01934e-44	0.856	0.672
186	TM_10	Zfp36	0.842513	3.68792e-48	7.89547e-44	0.623	0.318
187	TM_10	Ramp2	0.656261	1.28651e-44	2.75429e-40	0.576	0.259
188	TM_10	Fgl2	0.891571	2.10595e-44	4.50864e-40	0.792	0.56
189	TM_10	Atf3	0.841016	2.1241e-43	4.54749e-39	0.787	0.544
190	TM_10	Myc	0.648201	1.22045e-41	2.61286e-37	0.679	0.436
191	TM_10	Sparcl1	0.88398	2.77121e-41	5.93289e-37	0.532	0.387
192	TM_10	Apod	0.86843	1.52683e-40	3.26878e-36	0.881	0.649
193	TM_10	Csf1	0.7613	4.12558e-39	8.83246e-35	0.665	0.392
194	TM_10	Cxcl1	0.971889	2.87877e-36	6.16316e-32	0.798	0.592
195	TM_10	Fos	0.862404	1.98088e-35	4.24087e-31	0.712	0.449
196	TM_10	Nr4a1	0.666141	1.64131e-33	3.51389e-29	0.587	0.352
197	TM_10	Irf1	0.657259	6.12355e-29	1.31099e-24	0.438	0.196
198	TM_10	Sfrp2	1.12258	6.30571e-24	1.34999e-19	0.399	0.205
199	TM_10	Ppa1	0.64772	6.86727e-20	1.47021e-15	0.629	0.537
200	TM_10	Fst	0.693579	3.52311e-19	7.54263e-15	0.623	0.426
201	TM_11	Mmp2	1.44572	3.70265e-73	7.92701e-69	1	0.464
202	TM_11	Mmp3	2.97845	3.32359e-72	7.11547e-68	0.89	0.09
203	TM_11	Col1a1	1.6819	2.5245e-63	5.4047e-59	1	0.916
204	TM_11	Cyp2f2	1.7415	2.57589e-62	5.51472e-58	0.89	0.092
205	TM_11	Cxcl14	2.34471	6.21713e-61	1.33102e-56	0.89	0.147
206	TM_11	Apod	1.71319	1.52438e-60	3.26355e-56	1	0.658
207	TM_11	Smoc2	1.39811	5.91889e-60	1.26718e-55	0.973	0.128
208	TM_11	Serping1	1.14076	2.05484e-59	4.3992e-55	1	0.892
209	TM_11	Col1a2	1.4474	5.61237e-54	1.20155e-49	1	0.931
210	TM_11	Col3a1	1.59573	5.35949e-48	1.14741e-43	0.973	0.725
211	TM_11	Sparc	1.31221	3.26429e-47	6.98852e-43	1	0.976
212	TM_11	Cpz	1.05991	8.66592e-47	1.85529e-42	0.918	0.206
213	TM_11	Mgst1	1.05566	8.3388e-41	1.78525e-36	0.945	0.442
214	TM_11	C1qtnf2	1.0769	9.6833e-40	2.0731e-35	0.89	0.268
215	TM_11	Dpt	1.0119	3.88493e-39	8.31725e-35	0.726	0.088
216	TM_11	Matn4	1.5055	7.5318e-39	1.61248e-34	0.89	0.21
217	TM_11	Ctsk	0.939997	2.59942e-38	5.56509e-34	1	0.719
218	TM_11	Serpina3n	1.09989	5.91284e-38	1.26588e-33	0.671	0.078
219	TM_11	Podn	0.84731	7.81513e-38	1.67314e-33	0.603	0.059
220	TM_11	Dpep1	1.09983	1.40274e-36	3.00313e-32	0.877	0.194
221	TM_11	Coch	2.12871	3.6492e-36	7.81257e-32	0.274	0.032
222	TM_11	Thbs2	1.13352	1.61691e-35	3.46164e-31	0.945	0.651
223	TM_11	Gpm6b	0.984793	8.06349e-33	1.72631e-28	0.877	0.308
224	TM_11	Masp1	0.801781	1.23642e-32	2.64705e-28	0.452	0.042
225	TM_11	Omd	1.04414	1.67816e-32	3.59278e-28	0.918	0.311
226	TM_11	Postn	1.12073	2.54569e-31	5.45007e-27	0.945	0.436
227	TM_11	Osr2	0.752875	6.35024e-31	1.35952e-26	0.452	0.026
228	TM_11	Spon1	0.878938	2.49604e-30	5.34378e-26	0.644	0.087
229	TM_11	Gpnmb	0.754855	5.01548e-30	1.07376e-25	0.575	0.075
230	TM_11	Col6a5	1.11665	6.30089e-30	1.34896e-25	0.425	0.033
231	TM_11	Col6a1	0.995712	1.04262e-28	2.23214e-24	1	0.665
232	TM_11	Mfap4	1.05296	1.10919e-27	2.37468e-23	0.986	0.856
233	TM_11	Steap3	0.870984	4.40666e-27	9.43423e-23	0.822	0.334
234	TM_11	Reep5	0.742707	6.85496e-27	1.46758e-22	0.986	0.693
235	TM_11	Ntrk2	1.06008	2.11288e-26	4.52347e-22	0.726	0.158
236	TM_11	Stc1	0.860622	2.68088e-26	5.73949e-22	0.534	0.061
237	TM_11	Srpx	0.797802	2.72368e-26	5.83113e-22	0.767	0.198
238	TM_11	P4ha2	0.608223	5.92018e-26	1.26745e-21	0.589	0.09
239	TM_11	Csf1	1.27781	3.20813e-25	6.86829e-21	0.781	0.404
240	TM_11	Col6a3	1.01278	1.94758e-24	4.16958e-20	0.904	0.396
241	TM_11	C2	0.876168	3.14908e-24	6.74187e-20	0.562	0.118
242	TM_11	Cfb	0.589684	1.25246e-23	2.68139e-19	0.342	0.018
243	TM_11	Dcn	0.945057	2.26448e-22	4.84802e-18	1	0.987
244	TM_11	Mmp23	0.683313	5.1884e-21	1.11078e-16	0.671	0.188
245	TM_11	Col5a2	0.744361	7.60988e-21	1.6292e-16	0.959	0.554
246	TM_11	Cxcl5	1.58456	1.15319e-20	2.46885e-16	0.479	0.068
247	TM_11	Htra1	0.595888	1.54553e-20	3.30881e-16	0.986	0.506
248	TM_11	Cd302	0.651245	1.70937e-20	3.65959e-16	1	0.828
249	TM_11	Irx5	0.575225	6.17393e-20	1.32178e-15	0.479	0.077
250	TM_11	Col6a2	0.876549	1.04604e-19	2.23948e-15	0.877	0.479
251	TM_11	Hspa8	0.725482	1.10644e-19	2.36878e-15	1	0.98
252	TM_11	Scn7a	0.607488	1.47933e-19	3.16709e-15	0.356	0.031
253	TM_11	Ppic	0.596038	4.56358e-19	9.77017e-15	0.973	0.524
254	TM_11	C1rb	0.662998	8.84591e-18	1.89382e-13	0.767	0.373
255	TM_11	Mfap2	0.677186	9.66516e-18	2.06921e-13	0.863	0.424
256	TM_11	Fbln7	0.770993	1.04931e-17	2.24647e-13	0.726	0.241
257	TM_11	Serpinh1	0.581924	3.63608e-17	7.78449e-13	1	0.848
258	TM_11	Cpxm2	0.968083	4.69862e-17	1.00593e-12	0.712	0.34
259	TM_11	Col5a1	0.556325	1.59772e-16	3.42055e-12	0.849	0.37
260	TM_11	Ubc	1.0438	1.91565e-16	4.10121e-12	0.918	0.851
261	TM_11	Clec3b	0.989898	3.52138e-16	7.53893e-12	0.548	0.129
262	TM_11	Aqp1	0.771678	5.97791e-16	1.27981e-11	0.863	0.423
263	TM_11	Adamts2	0.655475	7.1108e-16	1.52235e-11	0.781	0.397
264	TM_11	Steap4	0.580389	8.33425e-16	1.78428e-11	0.616	0.175
265	TM_11	Ghr	0.609693	5.27766e-15	1.12989e-10	0.603	0.231
266	TM_11	Cpxm1	0.617281	2.19025e-14	4.6891e-10	0.959	0.683
267	TM_11	Fosb	0.747303	2.47865e-14	5.30655e-10	0.945	0.81
268	TM_11	Gm13305	0.558857	2.67533e-14	5.72761e-10	0.986	0.82
269	TM_11	Tnfaip6	0.928601	8.56338e-14	1.83333e-09	0.877	0.517
270	TM_11	Txnrd1	0.675701	1.32064e-13	2.82735e-09	0.877	0.747
271	TM_11	Dlk1	1.35638	1.73843e-13	3.72181e-09	0.329	0.159
272	TM_11	Aldh3a1	0.723834	1.7403e-13	3.72582e-09	0.699	0.277
273	TM_11	Pdgfrl	0.57614	1.76828e-13	3.78572e-09	0.959	0.695
274	TM_11	Nupr1	1.06898	7.8703e-13	1.68495e-08	0.973	0.733
275	TM_11	Col14a1	0.820838	8.91986e-13	1.90965e-08	0.616	0.305
276	TM_11	Plpp3	0.545949	9.74666e-13	2.08666e-08	0.986	0.779
277	TM_11	Ogn	0.544239	1.23891e-12	2.65238e-08	0.973	0.698
278	TM_11	C3	0.759259	1.77558e-12	3.80133e-08	0.288	0.037
279	TM_11	Wisp2	0.846675	3.74432e-12	8.01621e-08	0.562	0.194
280	TM_11	Boc	0.552301	4.22122e-12	9.03721e-08	0.671	0.274
281	TM_11	Aebp1	0.58929	8.25156e-12	1.76658e-07	0.918	0.642
282	TM_11	Fst	1.08896	8.84283e-11	1.89316e-06	0.726	0.434
283	TM_11	Pcolce2	0.594235	1.48362e-10	3.17629e-06	0.452	0.128
284	TM_11	Ppa1	0.849073	1.71022e-10	3.66142e-06	0.753	0.54
285	TM_11	Dab2	0.610463	2.22468e-10	4.76282e-06	0.849	0.554
286	TM_11	Gas1	0.659843	3.93494e-10	8.42432e-06	0.726	0.385
287	TM_11	Ly6a	0.708852	7.26449e-10	1.55526e-05	0.575	0.234
288	TM_11	Ebf1	0.696671	1.30149e-09	2.78636e-05	0.534	0.225
289	TM_11	Anxa1	0.573083	6.32498e-09	0.000135412	0.986	0.824
290	TM_11	Hk2	0.577446	1.02935e-08	0.000220373	0.89	0.703
291	TM_11	Sqle	0.543107	1.25461e-08	0.000268599	0.548	0.234
292	TM_11	Fn1	0.542863	3.86019e-08	0.000826429	0.781	0.462
293	TM_11	Nbl1	0.705362	4.11136e-08	0.000880201	0.918	0.752
294	TM_11	Dnajb1	0.630443	5.13412e-08	0.00109916	0.822	0.589
295	TM_11	Rgcc	0.796571	1.36121e-07	0.00291421	0.89	0.643
296	TM_11	Dbi	0.638768	9.31101e-07	0.019934	0.904	0.736
297	TM_11	Gpx3	0.662161	3.53246e-05	0.756264	0.342	0.184
298	TM_11	Tgfbi	0.593634	0.000167307	1	0.425	0.234
299	TM_11	Tnc	0.549194	0.000290683	1	0.274	0.127
300	TM_11	Ptx3	0.643894	0.00649179	1	0.342	0.205
301	TM_2	Cldn10	2.09843	0	0	0.958	0.146
302	TM_2	Clu	1.41219	0	0	0.996	0.497
303	TM_2	Hif1a	1.00693	0	0	0.988	0.705
304	TM_2	Tnfrsf11b	1.57869	9.17479904327195e-321	1.96423272717409e-316	0.81	0.178
305	TM_2	Igfbp2	0.900313	4.70548121099203e-320	1.00739647246128e-315	0.993	0.4
306	TM_2	Sdc4	0.970631	9.86753813297523e-313	0	1	0.899
307	TM_2	Adra1b	1.14849	1.91297e-307	4.09549e-303	0.644	0.092
308	TM_2	Atp1b1	1.12839	2.88346e-293	6.17319e-289	0.7	0.118
309	TM_2	Emb	1.19463	1.09646e-280	2.34741e-276	0.909	0.389
310	TM_2	Cdh2	0.723882	1.66376e-276	3.56194e-272	0.535	0.042
311	TM_2	Ncam1	0.920057	4.12893e-263	8.83963e-259	0.833	0.307
312	TM_2	Col8a2	0.940469	1.40145e-250	3.00036e-246	0.897	0.363
313	TM_2	Clvs1	0.817339	1.82387e-250	3.90472e-246	0.489	0.041
314	TM_2	Hebp1	0.858637	1.50635e-241	3.22495e-237	0.905	0.443
315	TM_2	Mgarp	0.855644	4.91176e-237	1.05156e-232	0.972	0.504
316	TM_2	Ociad2	0.818257	4.20333e-232	8.99891e-228	0.621	0.118
317	TM_2	Efhd2	1.10868	4.10542e-230	8.7893e-226	0.719	0.224
318	TM_2	Cxadr	0.80396	9.70593e-228	2.07794e-223	0.429	0.028
319	TM_2	Htra1	0.87054	3.35739e-225	7.18783e-221	0.95	0.444
320	TM_2	Cda	1.05206	3.18962e-222	6.82866e-218	0.749	0.192
321	TM_2	Apoe	0.963122	2.70953e-218	5.80083e-214	0.999	0.904
322	TM_2	Gm525	0.736076	2.77688e-216	5.94502e-212	0.411	0.026
323	TM_2	Gjb3	0.890678	5.09064e-211	1.08986e-206	0.594	0.102
324	TM_2	Pik3r1	0.932153	8.43096e-204	1.80498e-199	0.882	0.408
325	TM_2	Slc2a1	0.992755	7.94107e-200	1.7001e-195	0.859	0.458
326	TM_2	Tgfb1	0.793478	3.44658e-198	7.37877e-194	0.935	0.575
327	TM_2	Aqp1	0.718139	1.07696e-195	2.30566e-191	0.89	0.356
328	TM_2	Ctsl	0.765316	4.76909e-194	1.02102e-189	1	0.99
329	TM_2	Cryab	1.33101	1.04358e-189	2.23419e-185	0.954	0.674
330	TM_2	Hbegf	1.26403	9.5819e-189	2.05139e-184	0.808	0.382
331	TM_2	Hsph1	0.79043	1.45366e-188	3.11213e-184	0.925	0.554
332	TM_2	Serpinf1	0.743053	1.83051e-182	3.91894e-178	0.999	0.972
333	TM_2	Nkd2	0.874699	4.01238e-177	8.59011e-173	0.644	0.184
334	TM_2	Col12a1	0.611196	4.01328e-177	8.59202e-173	0.983	0.581
335	TM_2	Fn1	0.708436	4.49287e-177	9.61878e-173	0.897	0.398
336	TM_2	Msmo1	0.809277	3.64642e-172	7.80662e-168	0.668	0.207
337	TM_2	Pmepa1	0.557411	2.02113e-170	4.32704e-166	1	0.959
338	TM_2	Tuba1c	0.71025	8.43868e-170	1.80664e-165	0.957	0.639
339	TM_2	Tspan6	0.918957	6.46464e-168	1.38401e-163	0.848	0.4
340	TM_2	Oaf	0.747256	2.93137e-167	6.27578e-163	0.977	0.783
341	TM_2	Csf3	1.15695	7.24854e-165	1.55184e-160	0.833	0.367
342	TM_2	Gas6	0.692643	1.12178e-161	2.40162e-157	0.979	0.703
343	TM_2	Idi1	0.883725	2.12505e-161	4.54953e-157	0.634	0.196
344	TM_2	Apod	0.655367	2.63676e-158	5.64503e-154	0.963	0.616
345	TM_2	Ank	0.890567	3.54042e-155	7.57968e-151	0.877	0.52
346	TM_2	Prnp	0.619785	5.04464e-149	1.08001e-144	0.891	0.471
347	TM_2	Dclk1	0.835501	2.91404e-148	6.23868e-144	0.821	0.435
348	TM_2	Krt18	1.02805	4.4219e-148	9.46685e-144	0.313	0.024
349	TM_2	Bcar3	0.613363	2.84335e-147	6.08734e-143	0.385	0.057
350	TM_2	Stk17b	0.711797	2.2464e-146	4.80932e-142	0.749	0.342
351	TM_2	Abi3bp	0.870499	2.19539e-145	4.70012e-141	0.86	0.591
352	TM_2	Ssh1	0.693789	5.99351e-142	1.28315e-137	0.739	0.305
353	TM_2	Myoc	0.890592	2.9781e-141	6.37581e-137	0.779	0.316
354	TM_2	Nefl	0.640048	8.80973e-138	1.88608e-133	0.315	0.027
355	TM_2	Hspa4	0.713502	1.08539e-135	2.32371e-131	0.853	0.555
356	TM_2	Ptges	0.744989	1.76895e-133	3.78715e-129	0.921	0.623
357	TM_2	Rin2	0.65553	5.25578e-132	1.12521e-127	0.645	0.246
358	TM_2	Nav2	0.562582	7.78731e-132	1.66718e-127	0.443	0.097
359	TM_2	Adrb2	0.753692	4.70432e-126	1.00715e-121	0.371	0.068
360	TM_2	Srpx2	0.602133	2.98165e-124	6.38342e-120	0.722	0.297
361	TM_2	Npy	1.78186	2.95764e-121	6.33201e-117	0.267	0.029
362	TM_2	Eln	0.782525	1.18736e-120	2.54201e-116	0.559	0.18
363	TM_2	Upp1	1.09601	1.92893e-120	4.12964e-116	0.371	0.063
364	TM_2	Slc6a6	0.59903	8.05734e-119	1.725e-114	0.966	0.743
365	TM_2	Chd9	0.556608	1.639e-118	3.50894e-114	0.597	0.216
366	TM_2	Hmgcs1	0.686997	1.19224e-112	2.55248e-108	0.702	0.331
367	TM_2	Gpc1	0.583109	6.27738e-110	1.34392e-105	0.545	0.188
368	TM_2	Palld	0.644858	3.94786e-109	8.45198e-105	0.714	0.332
369	TM_2	Pdlim4	0.559497	1.72185e-108	3.68631e-104	0.626	0.241
370	TM_2	Pla2g4a	0.577551	2.30045e-108	4.92504e-104	0.713	0.347
371	TM_2	Wnt11	0.625577	1.06051e-107	2.27045e-103	0.775	0.416
372	TM_2	Limd1	0.550153	7.82613e-107	1.6755e-102	0.521	0.172
373	TM_2	Hspb1	0.683542	2.20143e-105	4.71303e-101	0.943	0.661
374	TM_2	Card19	0.563029	3.68264e-104	7.88415e-100	0.722	0.386
375	TM_2	Snapc1	0.583239	1.57141e-103	3.36423e-99	0.588	0.221
376	TM_2	Basp1	0.74392	2.73252e-102	5.85005e-98	0.627	0.258
377	TM_2	Serpine1	0.800293	2.66686e-100	5.70949e-96	0.697	0.325
378	TM_2	Plpp3	0.651461	7.74033e-100	1.65713e-95	0.936	0.757
379	TM_2	Cyr61	1.08255	1.79649e-98	3.84611e-94	0.63	0.322
380	TM_2	Olfm2	0.604812	1.05601e-96	2.2608e-92	0.506	0.165
381	TM_2	Arl4d	0.64341	1.72335e-96	3.68953e-92	0.665	0.31
382	TM_2	Ctxn3	0.56073	1.38514e-91	2.96544e-87	0.46	0.138
383	TM_2	Insig1	0.548752	6.17523e-91	1.32205e-86	0.652	0.294
384	TM_2	Maf	0.608021	4.92944e-89	1.05534e-84	0.495	0.185
385	TM_2	Tm4sf1	0.796176	2.06455e-88	4.41999e-84	0.963	0.872
386	TM_2	Vps37b	0.55712	6.6812e-88	1.43038e-83	0.476	0.173
387	TM_2	Rcan1	0.652903	1.70915e-86	3.65912e-82	0.801	0.504
388	TM_2	Penk	0.64863	4.35253e-86	9.31833e-82	0.841	0.497
389	TM_2	Pde4b	0.557346	2.96924e-84	6.35684e-80	0.877	0.608
390	TM_2	Car3	1.34211	1.47558e-79	3.15906e-75	0.263	0.044
391	TM_2	Cited2	0.735998	1.90187e-79	4.07172e-75	0.663	0.367
392	TM_2	Arhgap20	0.56434	4.50619e-77	9.6473e-73	0.371	0.115
393	TM_2	Gpha2	0.707221	1.88548e-72	4.03662e-68	0.359	0.099
394	TM_2	Plk2	0.754684	1.14884e-71	2.45955e-67	0.653	0.389
395	TM_2	Bmyc	0.597114	2.1122e-66	4.522e-62	0.438	0.182
396	TM_2	Il11	0.822697	1.13951e-65	2.43958e-61	0.632	0.343
397	TM_2	Hs3st1	0.794731	1.46929e-61	3.1456e-57	0.324	0.109
398	TM_2	Lmcd1	0.90761	7.27694e-60	1.55792e-55	0.499	0.26
399	TM_2	Srxn1	0.566172	3.40072e-57	7.2806e-53	0.787	0.553
400	TM_2	Plat	0.570207	1.0011e-43	2.14325e-39	0.822	0.701
401	TM_3	Postn	1.25918	1.157e-236	2.47702e-232	0.953	0.4
402	TM_3	Clu	1.10826	1.58186e-177	3.3866e-173	0.991	0.529
403	TM_3	Ccdc80	0.866179	2.18309e-176	4.67377e-172	0.977	0.693
404	TM_3	Ctsl	0.92645	1.67735e-170	3.59104e-166	1	0.991
405	TM_3	Pik3r1	1.07389	8.50931e-167	1.82176e-162	0.932	0.434
406	TM_3	Fmod	1.09602	5.18197e-162	1.10941e-157	0.972	0.431
407	TM_3	Igfbp2	0.793	6.28438e-154	1.34542e-149	0.985	0.438
408	TM_3	Prdx4	0.842101	2.43516e-153	5.21344e-149	0.953	0.669
409	TM_3	Bgn	0.701841	7.17596e-147	1.5363e-142	1	0.983
410	TM_3	Serpinf1	0.775243	6.95241e-134	1.48844e-129	1	0.973
411	TM_3	Gas6	0.852562	1.78159e-133	3.81421e-129	0.974	0.721
412	TM_3	Apoe	0.973616	3.10404e-122	6.64544e-118	1	0.91
413	TM_3	Dclk1	0.90938	1.1438e-117	2.44875e-113	0.879	0.455
414	TM_3	Tspan6	1.01733	7.88172e-116	1.6874e-111	0.862	0.428
415	TM_3	1500015O10Rik	0.969668	1.2196e-115	2.61105e-111	0.932	0.548
416	TM_3	Pcolce	0.699693	2.85641e-113	6.11529e-109	0.994	0.916
417	TM_3	Rps16	0.440006	4.4371e-111	9.49939e-107	1	0.995
418	TM_3	Srpx2	0.774287	1.54712e-107	3.31223e-103	0.794	0.318
419	TM_3	Htra1	0.743981	5.31578e-106	1.13806e-101	0.938	0.477
420	TM_3	Sfrp2	0.829826	5.06811e-105	1.08503e-100	0.664	0.18
421	TM_3	Emb	0.769986	7.62922e-105	1.63334e-100	0.898	0.423
422	TM_3	Acta2	1.0327	5.9809e-103	1.28045e-98	0.766	0.303
423	TM_3	Prss12	0.683768	1.30208e-97	2.78761e-93	0.655	0.195
424	TM_3	Hebp1	0.677374	3.57018e-94	7.64339e-90	0.864	0.476
425	TM_3	Hif1a	0.620748	1.00261e-91	2.1465e-87	0.977	0.724
426	TM_3	Bpgm	0.844596	1.24157e-90	2.65808e-86	0.955	0.753
427	TM_3	Nov	0.823065	1.49031e-90	3.1906e-86	0.502	0.11
428	TM_3	Fkbp9	0.617057	1.22439e-89	2.6213e-85	0.898	0.603
429	TM_3	Penk	0.80189	4.97166e-88	1.06438e-83	0.921	0.512
430	TM_3	Col6a5	0.530328	2.93008e-87	6.273e-83	0.277	0.018
431	TM_3	Crlf1	0.666824	2.43658e-86	5.21647e-82	0.523	0.125
432	TM_3	Ddost	0.560334	7.6677e-86	1.64158e-81	0.94	0.701
433	TM_3	Ppib	0.455452	3.70759e-84	7.93757e-80	0.994	0.944
434	TM_3	Prss23	0.716223	7.8918e-84	1.68956e-79	0.828	0.4
435	TM_3	Ltbp2	0.608746	2.20779e-83	4.72665e-79	0.685	0.238
436	TM_3	Tnfrsf11b	0.875496	1.77225e-82	3.79421e-78	0.668	0.23
437	TM_3	Cdo1	0.924514	5.74627e-80	1.23022e-75	0.764	0.388
438	TM_3	Fbln5	0.689044	3.00052e-78	6.42382e-74	0.917	0.664
439	TM_3	Sfrp1	0.61237	2.0429e-75	4.37364e-71	0.713	0.298
440	TM_3	Ogn	0.644723	1.33386e-74	2.85565e-70	0.945	0.681
441	TM_3	Tagln	0.751221	1.1659e-72	2.49608e-68	0.736	0.314
442	TM_3	Tmem114	0.422344	1.30747e-72	2.79917e-68	0.302	0.036
443	TM_3	Atp1b1	0.531799	1.78119e-72	3.81335e-68	0.555	0.167
444	TM_3	Angpt2	0.423518	4.26028e-72	9.12084e-68	0.319	0.043
445	TM_3	Vmp1	0.653836	5.39148e-69	1.15426e-64	0.883	0.625
446	TM_3	H19	0.432062	1.78288e-68	3.81698e-64	0.274	0.03
447	TM_3	Bsg	0.439705	4.39404e-66	9.40721e-62	0.996	0.943
448	TM_3	Col8a1	0.61508	5.05563e-66	1.08236e-61	0.866	0.546
449	TM_3	Prnp	0.544351	1.78428e-65	3.81997e-61	0.86	0.5
450	TM_3	Sdc4	0.486211	1.01767e-64	2.17874e-60	0.998	0.905
451	TM_3	Fbln1	0.501074	4.60222e-63	9.8529e-59	0.987	0.842
452	TM_3	Ptgis	0.425444	5.97593e-63	1.27939e-58	0.917	0.558
453	TM_3	Nkd2	0.615652	2.00792e-61	4.29876e-57	0.585	0.218
454	TM_3	Tgfb2	0.604019	2.7705e-61	5.93136e-57	0.8	0.435
455	TM_3	Csf3	0.795594	4.33977e-61	9.291e-57	0.783	0.401
456	TM_3	Cxcl14	0.846555	5.80081e-61	1.24189e-56	0.464	0.13
457	TM_3	Cpxm2	0.650805	4.91019e-60	1.05122e-55	0.694	0.315
458	TM_3	Mgp	0.563436	3.55036e-59	7.60096e-55	1	0.985
459	TM_3	Itm2a	0.582659	4.32563e-57	9.26074e-53	0.951	0.817
460	TM_3	Slc30a5	0.468224	1.16064e-56	2.48481e-52	0.538	0.196
461	TM_3	Rcan1	0.558844	1.16197e-56	2.48767e-52	0.86	0.518
462	TM_3	Clec11a	0.537239	1.37491e-56	2.94355e-52	0.77	0.42
463	TM_3	Myc	0.505832	2.57274e-53	5.50797e-49	0.768	0.424
464	TM_3	Prelp	0.559386	3.35732e-53	7.18769e-49	0.843	0.532
465	TM_3	Gdnf	0.538692	1.34375e-52	2.87683e-48	0.651	0.293
466	TM_3	Dlk1	0.77404	6.36118e-52	1.36186e-47	0.445	0.137
467	TM_3	Hivep3	0.437261	8.03973e-52	1.72123e-47	0.56	0.218
468	TM_3	Vcam1	0.907163	8.92276e-52	1.91027e-47	0.753	0.465
469	TM_3	Abracl	0.722778	1.98578e-51	4.25135e-47	0.753	0.48
470	TM_3	Cyp51	0.532353	1.1943e-50	2.55687e-46	0.732	0.407
471	TM_3	Ptx3	0.894062	1.03264e-49	2.21078e-45	0.5	0.182
472	TM_3	Fam46a	0.675146	1.24449e-49	2.66434e-45	0.67	0.368
473	TM_3	Pltp	0.431888	1.84211e-48	3.94378e-44	0.613	0.275
474	TM_3	Nell2	0.449931	1.57191e-47	3.3653e-43	0.413	0.127
475	TM_3	Arhgap29	0.503885	3.1269e-47	6.69437e-43	0.617	0.294
476	TM_3	Tm4sf1	0.584029	1.25252e-46	2.68152e-42	0.972	0.877
477	TM_3	Plpp1	0.484723	1.68218e-46	3.60139e-42	0.7	0.381
478	TM_3	Itgbl1	0.432849	8.67991e-46	1.85828e-41	0.898	0.618
479	TM_3	Prrx1	0.466623	2.50393e-45	5.36066e-41	0.796	0.504
480	TM_3	Tnmd	1.12636	3.64994e-45	7.81416e-41	0.519	0.291
481	TM_3	Dcun1d5	0.46407	9.09816e-43	1.94783e-38	0.791	0.524
482	TM_3	Esm1	1.22619	1.60555e-42	3.43733e-38	0.262	0.055
483	TM_3	Gjb3	0.548832	4.66026e-42	9.97716e-38	0.423	0.147
484	TM_3	Foxs1	0.478093	6.04611e-38	1.29441e-33	0.389	0.135
485	TM_3	Cd109	0.446673	1.23948e-37	2.65361e-33	0.487	0.213
486	TM_3	Thbs1	0.509431	3.29408e-37	7.0523e-33	0.966	0.822
487	TM_3	Fst	0.610605	2.41995e-35	5.18088e-31	0.702	0.416
488	TM_3	Palld	0.454758	2.79556e-35	5.98501e-31	0.634	0.363
489	TM_3	Fjx1	0.542261	6.70474e-35	1.43542e-30	0.638	0.357
490	TM_3	Eif4ebp1	0.422004	3.01087e-34	6.44597e-30	0.768	0.514
491	TM_3	Stk17b	0.443421	2.97368e-33	6.36636e-29	0.64	0.376
492	TM_3	Gja4	0.455467	1.6246e-32	3.47811e-28	0.272	0.075
493	TM_3	Tpbg	0.468029	7.92304e-31	1.69624e-26	0.804	0.577
494	TM_3	Plk2	0.543777	1.58666e-29	3.39687e-25	0.643	0.407
495	TM_3	Cited2	0.551099	1.34196e-27	2.87299e-23	0.626	0.389
496	TM_3	Serpine1	0.47452	3.79287e-27	8.12015e-23	0.609	0.356
497	TM_3	Col14a1	0.42494	4.67205e-27	1.00024e-22	0.543	0.289
498	TM_3	Bpifb1	0.487658	1.3324e-24	2.85254e-20	0.279	0.098
499	TM_3	Il6	0.42992	1.04227e-08	0.000223139	0.4	0.268
500	TM_3	Lmcd1	0.438933	1.23903e-08	0.000265265	0.381	0.285
501	TM_4	Chad	2.07053	0	0	0.844	0.139
502	TM_4	1500015O10Rik	2.03828	0	0	0.992	0.531
503	TM_4	Ltbp2	1.372	3.88693096864146e-312	8.32153e-308	0.875	0.205
504	TM_4	Cst3	1.1906	8.83373e-271	1.89121e-266	1	0.997
505	TM_4	Myoc	1.9077	1.45075e-248	3.10591e-244	0.896	0.321
506	TM_4	Tnmd	1.57062	7.38695e-244	1.58147e-239	0.856	0.248
507	TM_4	Fmod	1.23309	7.98121e-232	1.7087e-227	0.979	0.416
508	TM_4	Sfrp2	1.57189	2.21547e-222	4.7431e-218	0.755	0.157
509	TM_4	Chil1	1.55314	2.15902e-218	4.62225e-214	0.943	0.423
510	TM_4	Omd	1.05606	2.02427e-187	4.33375e-183	0.781	0.267
511	TM_4	Prelp	0.969071	2.78319e-186	5.95852e-182	0.932	0.514
512	TM_4	Ptgis	0.83373	2.86959e-184	6.14351e-180	0.963	0.544
513	TM_4	Gm13305	0.790881	3.25394e-178	6.96635e-174	0.984	0.804
514	TM_4	Igfbp6	1.08118	2.44664e-171	5.238e-167	0.945	0.549
515	TM_4	Prss12	0.766667	2.74503e-171	5.87684e-167	0.722	0.175
516	TM_4	Itgbl1	0.81961	2.35751e-167	5.04719e-163	0.971	0.602
517	TM_4	Cyp26b1	0.829381	3.03938e-167	6.50701e-163	0.5	0.061
518	TM_4	Bgn	0.66229	2.14668e-162	4.59584e-158	1	0.983
519	TM_4	Clu	0.739376	6.16089e-154	1.31898e-149	0.977	0.518
520	TM_4	Clec11a	0.786406	1.01727e-151	2.17787e-147	0.865	0.4
521	TM_4	Col12a1	0.780553	2.04893e-150	4.38655e-146	0.989	0.596
522	TM_4	Penk	1.041	1.34683e-149	2.88343e-145	0.946	0.499
523	TM_4	Aspn	0.958995	2.28039e-137	4.88209e-133	0.812	0.33
524	TM_4	Nell2	0.684218	4.18614e-136	8.96211e-132	0.544	0.104
525	TM_4	Fndc1	0.757386	3.69737e-129	7.91569e-125	0.88	0.453
526	TM_4	Wisp2	0.972461	3.30254e-128	7.07041e-124	0.599	0.154
527	TM_4	Bpifb1	0.901313	3.67884e-118	7.87603e-114	0.45	0.074
528	TM_4	Cilp2	0.929734	1.06667e-117	2.28364e-113	0.429	0.068
529	TM_4	Col8a2	0.588671	2.15621e-111	4.61622e-107	0.851	0.389
530	TM_4	Lox	0.829517	4.18334e-109	8.95612e-105	0.919	0.679
531	TM_4	Rgs3	0.886566	3.49519e-107	7.48286e-103	0.627	0.213
532	TM_4	Tspan6	0.733359	3.81409e-105	8.16558e-101	0.839	0.419
533	TM_4	Serpinf1	0.554006	1.71249e-104	3.66626e-100	0.998	0.973
534	TM_4	Timp2	0.506407	9.09828e-104	1.94785e-99	0.998	0.958
535	TM_4	S100a10	0.708233	2.55721e-103	5.47472e-99	0.979	0.755
536	TM_4	Col1a2	0.584805	1.22288e-102	2.61806e-98	0.998	0.925
537	TM_4	Prss23	0.728886	5.90054e-100	1.26325e-95	0.802	0.391
538	TM_4	Pcolce	0.598152	7.96688e-100	1.70563e-95	0.995	0.914
539	TM_4	Ogn	0.568758	2.16047e-98	4.62535e-94	0.971	0.671
540	TM_4	Fn1	0.694415	2.05367e-97	4.39671e-93	0.847	0.423
541	TM_4	Col11a1	0.587616	3.18637e-97	6.8217e-93	0.739	0.311
542	TM_4	Tpm1	0.723886	2.90521e-94	6.21977e-90	0.914	0.637
543	TM_4	Srpx2	0.548067	5.79767e-91	1.24122e-86	0.734	0.312
544	TM_4	Comp	1.13276	3.00052e-90	6.42382e-86	0.378	0.081
545	TM_4	Timp3	0.599317	1.3765e-87	2.94695e-83	0.992	0.89
546	TM_4	Acta2	1.15678	2.9233e-86	6.2585e-82	0.67	0.301
547	TM_4	Reck	0.506593	1.50135e-85	3.21425e-81	0.635	0.24
548	TM_4	Cryab	0.717608	5.9597e-85	1.27591e-80	0.961	0.684
549	TM_4	Gas6	0.560271	1.44428e-82	3.09207e-78	0.969	0.715
550	TM_4	Tgfb3	0.511459	2.08609e-82	4.46612e-78	0.675	0.278
551	TM_4	Rcn3	0.542242	4.06478e-82	8.70228e-78	0.907	0.621
552	TM_4	Tmed3	0.502	1.68285e-79	3.60281e-75	0.894	0.556
553	TM_4	Lgals1	0.44397	1.85711e-77	3.97589e-73	0.995	0.933
554	TM_4	Sostdc1	0.558751	1.96249e-76	4.2015e-72	0.375	0.08
555	TM_4	Nenf	0.454559	1.97059e-76	4.21883e-72	0.979	0.821
556	TM_4	Col16a1	0.499125	2.30199e-76	4.92834e-72	0.794	0.413
557	TM_4	Col8a1	0.547078	3.04852e-74	6.52658e-70	0.877	0.536
558	TM_4	Pi16	0.495282	7.94577e-74	1.70111e-69	0.653	0.275
559	TM_4	Sparc	0.630772	7.99155e-73	1.71091e-68	1	0.973
560	TM_4	C1qtnf2	0.453921	4.32968e-72	9.26942e-68	0.604	0.238
561	TM_4	Copz2	0.439481	4.3552e-72	9.32406e-68	0.745	0.373
562	TM_4	Nov	0.547197	1.0966e-71	2.34771e-67	0.416	0.109
563	TM_4	Hcfc1r1	0.482005	4.42715e-71	9.47809e-67	0.735	0.38
564	TM_4	Fbln5	0.417898	5.57408e-71	1.19336e-66	0.951	0.654
565	TM_4	Fam180a	0.598923	7.23092e-71	1.54807e-66	0.372	0.086
566	TM_4	S100a4	0.658697	5.14033e-67	1.10049e-62	0.523	0.192
567	TM_4	Cd109	0.480611	5.36634e-67	1.14888e-62	0.537	0.2
568	TM_4	Serpine1	0.65607	5.02344e-66	1.07547e-61	0.695	0.34
569	TM_4	Wif1	0.617538	9.02237e-66	1.9316e-61	0.375	0.109
570	TM_4	Pdlim2	0.511182	2.38352e-65	5.10289e-61	0.63	0.288
571	TM_4	Cyp26a1	0.717167	3.4355e-65	7.35506e-61	0.472	0.155
572	TM_4	Hspb1	0.539238	4.29323e-65	9.19139e-61	0.935	0.673
573	TM_4	S100a6	0.445321	7.6982e-65	1.64811e-60	0.997	0.923
574	TM_4	Plec	0.430795	5.68773e-64	1.21769e-59	0.721	0.364
575	TM_4	Fkbp9	0.44464	2.16692e-63	4.63917e-59	0.894	0.596
576	TM_4	Ctgf	0.716875	3.53247e-62	7.56268e-58	0.903	0.658
577	TM_4	Thbs4	0.826083	7.55733e-61	1.61795e-56	0.463	0.169
578	TM_4	Col1a1	0.433803	8.14716e-61	1.74423e-56	0.992	0.909
579	TM_4	P3h3	0.416877	1.41853e-60	3.03694e-56	0.877	0.585
580	TM_4	Tagln	0.961256	1.45585e-58	3.11684e-54	0.62	0.316
581	TM_4	Thbs2	0.426837	3.52432e-57	7.54523e-53	0.903	0.627
582	TM_4	Phlda3	0.481995	5.76841e-57	1.23496e-52	0.55	0.234
583	TM_4	Islr	0.514511	3.80154e-56	8.13872e-52	0.909	0.721
584	TM_4	Loxl1	0.418741	6.5546e-56	1.40327e-51	0.862	0.572
585	TM_4	Emilin1	0.463299	1.78519e-53	3.82191e-49	0.656	0.337
586	TM_4	Cavin3	0.443885	1.09772e-52	2.35011e-48	0.907	0.661
587	TM_4	Cdkn1c	0.512868	2.59844e-52	5.563e-48	0.894	0.671
588	TM_4	Cpz	0.423277	4.46139e-52	9.55139e-48	0.474	0.186
589	TM_4	Thbs1	0.501422	7.06207e-52	1.51192e-47	0.955	0.819
590	TM_4	Dlk1	0.751109	1.42679e-47	3.05462e-43	0.39	0.135
591	TM_4	Cdo1	0.550475	5.7119e-46	1.22286e-41	0.683	0.387
592	TM_4	Tgfb2	0.446709	1.69552e-45	3.62995e-41	0.724	0.434
593	TM_4	Timp1	0.538973	5.15609e-45	1.10387e-40	0.808	0.539
594	TM_4	Cthrc1	0.481702	1.76644e-35	3.78177e-31	0.437	0.203
595	TM_4	Rgs5	0.741456	4.60466e-34	9.85812e-30	0.466	0.23
596	TM_4	Cyr61	0.625018	3.84088e-26	8.22295e-22	0.555	0.342
597	TM_4	Hspa1a	1.03906	2.10628e-16	4.50933e-12	0.386	0.274
598	TM_4	Klf2	0.63853	3.90806e-13	8.36676e-09	0.508	0.379
599	TM_4	Hspa1b	0.430678	1.7675e-08	0.000378403	0.292	0.194
600	TM_4	Fos	0.564494	1.83009e-08	0.000391804	0.425	0.469
601	TM_5	Nupr1	1.45948	8.87678e-102	1.90043e-97	1	0.728
602	TM_5	Itgbl1	1.10964	9.21183e-94	1.97216e-89	0.987	0.63
603	TM_5	Fmod	1.50099	2.52954e-93	5.4155e-89	1	0.459
604	TM_5	Fn1	1.40885	5.4849e-92	1.17426e-87	0.987	0.452
605	TM_5	Col1a1	1.26475	3.65488e-90	7.82473e-86	1	0.915
606	TM_5	Tnc	1.39128	1.055e-84	2.25866e-80	0.709	0.114
607	TM_5	Sparc	1.11556	3.07527e-83	6.58385e-79	1	0.975
608	TM_5	Pdgfrl	0.995095	1.17847e-81	2.52298e-77	0.981	0.691
609	TM_5	Col1a2	1.13662	5.36776e-81	1.14918e-76	1	0.93
610	TM_5	Matn4	1.06994	1.80987e-80	3.87475e-76	0.911	0.2
611	TM_5	Fgf18	1.2602	1.48386e-78	3.1768e-74	0.867	0.249
612	TM_5	Htra1	1.11931	3.51441e-78	7.52399e-74	0.994	0.499
613	TM_5	Cilp2	1.40305	5.43246e-78	1.16304e-73	0.684	0.088
614	TM_5	Ltbp1	1.03118	2.95515e-73	6.32667e-69	0.81	0.201
615	TM_5	Prelp	1.05363	4.76178e-73	1.01945e-68	0.962	0.545
616	TM_5	Col12a1	1.04799	1.36205e-71	2.916e-67	1	0.626
617	TM_5	Igfbp2	1.26501	5.05004e-71	1.08116e-66	1	0.467
618	TM_5	Lum	1.04978	1.76453e-67	3.77767e-63	1	0.913
619	TM_5	Cxcl14	1.16755	1.37097e-66	2.93511e-62	0.766	0.14
620	TM_5	Col8a2	0.92585	4.40821e-65	9.43754e-61	0.975	0.421
621	TM_5	Col6a3	0.918255	5.34761e-65	1.14487e-60	0.968	0.387
622	TM_5	S100a10	1.02378	2.95134e-64	6.31851e-60	1	0.772
623	TM_5	Mgarp	0.952894	5.41004e-64	1.15824e-59	1	0.556
624	TM_5	Ank	1.05032	3.00303e-61	6.42919e-57	0.962	0.558
625	TM_5	Gjb3	0.836865	8.67071e-60	1.85631e-55	0.753	0.153
626	TM_5	S100a4	1.11162	1.15165e-58	2.46557e-54	0.772	0.211
627	TM_5	Fbln5	0.845369	3.3788e-58	7.23368e-54	1	0.675
628	TM_5	Hbegf	1.14737	1.52377e-57	3.26225e-53	0.943	0.427
629	TM_5	Gjb4	0.74138	1.83065e-57	3.91924e-53	0.468	0.038
630	TM_5	Cpxm2	0.894746	4.00442e-56	8.57305e-52	0.918	0.329
631	TM_5	Cda	1.34528	1.47065e-55	3.14852e-51	0.823	0.252
632	TM_5	Fam180a	0.83384	3.27481e-55	7.01104e-51	0.633	0.101
633	TM_5	Olfml3	0.879421	4.2917e-53	9.1881e-49	0.962	0.577
634	TM_5	Hexa	0.7086	3.47131e-52	7.43173e-48	0.987	0.634
635	TM_5	Dcn	0.929099	7.23321e-52	1.54856e-47	1	0.987
636	TM_5	Pcolce2	0.756309	2.66942e-51	5.71495e-47	0.633	0.119
637	TM_5	Apod	0.930949	3.49328e-51	7.47877e-47	1	0.654
638	TM_5	Fkbp9	0.681092	1.11054e-50	2.37755e-46	1	0.616
639	TM_5	Chad	0.950016	7.05789e-50	1.51102e-45	0.759	0.195
640	TM_5	Aqp1	0.774162	3.76722e-49	8.06524e-45	0.956	0.414
641	TM_5	Serpinf1	0.785368	3.68921e-48	7.89823e-44	1	0.975
642	TM_5	S100a6	0.905812	4.62446e-48	9.9005e-44	1	0.928
643	TM_5	Fibin	0.845351	5.28365e-47	1.13118e-42	0.703	0.176
644	TM_5	Rbp1	0.752645	5.60001e-47	1.19891e-42	0.994	0.873
645	TM_5	Gpha2	1.53206	1.91675e-46	4.10357e-42	0.589	0.122
646	TM_5	Tmed3	0.697611	9.14874e-46	1.95865e-41	0.968	0.58
647	TM_5	Col16a1	0.690965	4.04899e-43	8.66847e-39	0.924	0.439
648	TM_5	Sod3	0.707884	4.18316e-43	8.95572e-39	0.899	0.385
649	TM_5	Clu	0.676324	9.77057e-43	2.09178e-38	0.994	0.553
650	TM_5	Cd109	0.652424	9.58991e-42	2.0531e-37	0.741	0.22
651	TM_5	Ociad2	0.532647	2.56643e-41	5.49447e-37	0.671	0.173
652	TM_5	Ctsk	0.741013	6.38176e-41	1.36627e-36	0.975	0.715
653	TM_5	Fbln2	0.555789	5.60503e-40	1.19998e-35	0.728	0.218
654	TM_5	Adk	0.596797	9.45837e-40	2.02494e-35	0.848	0.347
655	TM_5	Slc35e4	0.572117	1.54223e-39	3.30176e-35	0.791	0.273
656	TM_5	Fxyd5	0.769112	2.00806e-39	4.29906e-35	0.823	0.345
657	TM_5	Gpc1	0.566517	6.44529e-39	1.37987e-34	0.728	0.223
658	TM_5	A2m	0.538295	2.06458e-38	4.42007e-34	0.918	0.449
659	TM_5	Col8a1	0.816315	2.32578e-38	4.97926e-34	0.93	0.561
660	TM_5	Col5a2	0.530946	3.41125e-38	7.30314e-34	0.975	0.547
661	TM_5	Cpq	0.631247	9.86997e-38	2.11306e-33	0.968	0.707
662	TM_5	Fxyd6	0.651183	1.04657e-37	2.24061e-33	0.854	0.384
663	TM_5	Ltbp2	0.555816	4.74495e-37	1.01585e-32	0.753	0.26
664	TM_5	Pcolce	0.625863	7.22973e-37	1.54781e-32	0.994	0.92
665	TM_5	Srpx2	0.62323	9.79116e-37	2.09619e-32	0.842	0.342
666	TM_5	Chil1	0.625419	2.01283e-36	4.30926e-32	0.937	0.463
667	TM_5	Ptgis	0.557164	3.62108e-36	7.75236e-32	0.987	0.575
668	TM_5	Clec11a	0.599083	5.82761e-36	1.24763e-31	0.911	0.434
669	TM_5	Nkd2	0.534296	7.98968e-36	1.71051e-31	0.715	0.234
670	TM_5	Pla2g16	0.497194	1.0409e-35	2.22846e-31	0.722	0.237
671	TM_5	Bgn	0.560405	1.68525e-35	3.60796e-31	1	0.984
672	TM_5	Col6a1	0.576176	8.25784e-35	1.76792e-30	0.981	0.66
673	TM_5	Egfl6	0.538785	8.54326e-35	1.82903e-30	0.462	0.08
674	TM_5	Ctsh	0.624553	1.7849e-34	3.82129e-30	0.981	0.763
675	TM_5	Serpinh1	0.525663	2.54535e-34	5.44935e-30	1	0.846
676	TM_5	Sdc2	0.593801	2.10513e-32	4.50688e-28	0.93	0.544
677	TM_5	Serpine1	0.615864	1.68841e-30	3.61473e-26	0.823	0.364
678	TM_5	Mgp	0.760698	2.43726e-30	5.21793e-26	1	0.985
679	TM_5	Mmp3	1.31502	3.93008e-29	8.41391e-25	0.443	0.09
680	TM_5	Gm13305	0.523922	4.23253e-29	9.06142e-25	0.994	0.817
681	TM_5	Thbs2	0.587626	6.60241e-29	1.41351e-24	0.968	0.646
682	TM_5	F3	0.754309	8.36954e-29	1.79183e-24	0.861	0.452
683	TM_5	Plec	0.494359	1.13468e-28	2.42923e-24	0.829	0.388
684	TM_5	Itgb5	0.536396	1.67016e-28	3.57565e-24	0.835	0.414
685	TM_5	Mxra7	0.512769	6.95908e-28	1.48987e-23	0.949	0.602
686	TM_5	Cdo1	0.571447	2.97706e-27	6.37359e-23	0.835	0.406
687	TM_5	Slc29a1	0.58706	4.10482e-27	8.78801e-23	0.791	0.391
688	TM_5	Sh3bgrl3	0.519871	2.41433e-25	5.16883e-21	0.88	0.519
689	TM_5	Lgals3	0.669615	3.95157e-25	8.45991e-21	0.595	0.206
690	TM_5	Penk	0.621295	3.23346e-22	6.92252e-18	0.899	0.534
691	TM_5	Crip2	0.511813	9.78309e-22	2.09446e-17	0.715	0.329
692	TM_5	Itm2a	0.516202	5.06098e-20	1.08351e-15	0.968	0.823
693	TM_5	Crip1	0.517221	1.25705e-19	2.69122e-15	0.949	0.695
694	TM_5	Cyr61	0.516733	2.21723e-19	4.74687e-15	0.722	0.354
695	TM_5	Anxa1	0.504669	2.31499e-19	4.95617e-15	0.987	0.822
696	TM_5	1500015O10Rik	0.506655	1.94705e-18	4.16843e-14	0.892	0.569
697	TM_5	Dctn3	0.523634	2.01539e-18	4.31476e-14	0.677	0.324
698	TM_5	Rgs3	0.605122	8.60518e-17	1.84228e-12	0.57	0.246
699	TM_5	Cryab	0.520771	5.29011e-15	1.13256e-10	0.943	0.705
700	TM_5	Spp1	0.806668	1.07956e-13	2.31123e-09	0.81	0.553
701	TM_6	Jun	2.25665	2.55478e-192	5.46954e-188	0.911	0.608
702	TM_6	Fos	2.85572	1.69841e-189	3.63613e-185	0.921	0.449
703	TM_6	Irf1	1.8079	6.1696e-150	1.32085e-145	0.754	0.192
704	TM_6	Gadd45b	1.41786	5.38546e-140	1.15297e-135	0.995	0.858
705	TM_6	Egr1	1.65961	3.17914e-129	6.80621e-125	0.862	0.49
706	TM_6	Klf2	1.81364	1.0142e-125	2.1713e-121	0.828	0.377
707	TM_6	Ppp1r15a	1.18406	5.8752e-113	1.25782e-108	0.956	0.738
708	TM_6	Zfp36	1.55154	7.95202e-112	1.70245e-107	0.833	0.319
709	TM_6	Junb	1.46209	1.75844e-108	3.76464e-104	0.995	0.853
710	TM_6	Btg2	1.49609	4.7988e-108	1.02737e-103	0.714	0.36
711	TM_6	Dnajb1	1.31123	7.30895e-105	1.56477e-100	0.921	0.58
712	TM_6	Id2	1.29279	9.06211e-96	1.94011e-91	0.783	0.384
713	TM_6	Wsb1	1.02017	2.5302e-94	5.41692e-90	0.773	0.529
714	TM_6	Atf3	1.46784	2.90223e-94	6.21339e-90	0.867	0.547
715	TM_6	Rasl11a	1.59685	3.47403e-89	7.43755e-85	0.754	0.207
716	TM_6	Hspa1a	1.6201	9.59861e-89	2.05497e-84	0.798	0.268
717	TM_6	Zfp36l2	1.18852	1.65525e-88	3.54372e-84	0.793	0.346
718	TM_6	Fosb	1.14131	8.55783e-86	1.83215e-81	0.99	0.805
719	TM_6	Ccnl1	0.924996	2.75667e-84	5.90175e-80	0.887	0.71
720	TM_6	Ubc	1.17015	5.44345e-83	1.16539e-78	0.97	0.848
721	TM_6	Pim3	1.22377	8.61068e-83	1.84346e-78	0.724	0.32
722	TM_6	Rsrp1	0.922806	7.38803e-82	1.5817e-77	0.837	0.637
723	TM_6	Txnip	1.24108	8.30024e-79	1.777e-74	0.557	0.111
724	TM_6	Ier5l	1.11003	1.42537e-77	3.05158e-73	0.542	0.116
725	TM_6	Rhob	1.12169	1.4537e-73	3.11223e-69	0.7	0.338
726	TM_6	Pou3f1	1.07144	8.31366e-73	1.77987e-68	0.562	0.146
727	TM_6	Pnrc1	0.87697	7.66176e-72	1.64031e-67	0.951	0.776
728	TM_6	Socs3	1.2572	4.80472e-71	1.02864e-66	0.906	0.569
729	TM_6	Ier2	1.06829	8.16719e-70	1.74851e-65	0.906	0.769
730	TM_6	Jund	0.830526	1.24482e-69	2.66503e-65	1	0.974
731	TM_6	Hes1	1.11589	7.00104e-68	1.49885e-63	0.773	0.504
732	TM_6	Id3	0.965466	1.65727e-67	3.54804e-63	1	0.935
733	TM_6	Tob1	0.938475	1.08542e-66	2.32377e-62	0.719	0.408
734	TM_6	Hspa8	0.706081	2.9762e-61	6.37176e-57	0.995	0.979
735	TM_6	Hspa2	0.914448	2.12775e-59	4.5553e-55	0.734	0.421
736	TM_6	Clk1	0.681616	3.52024e-58	7.53649e-54	0.621	0.42
737	TM_6	Topors	0.747428	6.42341e-58	1.37519e-53	0.493	0.259
738	TM_6	Nr4a1	1.01592	4.49262e-56	9.61825e-52	0.65	0.356
739	TM_6	Cbx4	0.812823	1.37533e-54	2.94444e-50	0.409	0.102
740	TM_6	Klf4	0.886176	2.83928e-54	6.07861e-50	0.966	0.797
741	TM_6	Gm26532	0.850925	2.2173e-53	4.74701e-49	0.433	0.187
742	TM_6	Hmgb2	0.847425	3.94357e-53	8.44279e-49	0.562	0.307
743	TM_6	Hexim1	0.72659	5.00169e-51	1.07081e-46	0.463	0.187
744	TM_6	Csrnp1	0.768842	6.75165e-50	1.44546e-45	0.734	0.487
745	TM_6	Cxcl12	0.849954	3.14249e-47	6.72777e-43	0.921	0.558
746	TM_6	Id1	0.984304	5.79712e-47	1.24111e-42	0.67	0.446
747	TM_6	Sertad1	0.711573	7.17207e-46	1.53547e-41	0.709	0.435
748	TM_6	Cebpb	0.755799	7.55349e-46	1.61713e-41	0.995	0.969
749	TM_6	Gm8797	0.689687	2.31363e-45	4.95324e-41	0.823	0.712
750	TM_6	Nufip2	0.614635	6.27731e-44	1.34391e-39	0.596	0.43
751	TM_6	Sirt1	0.683381	6.39274e-44	1.36862e-39	0.488	0.19
752	TM_6	Hspa1b	0.960927	8.61482e-44	1.84435e-39	0.512	0.193
753	TM_6	Slbp	0.664727	1.07634e-43	2.30434e-39	0.65	0.494
754	TM_6	Eid1	0.571785	4.1901e-43	8.97058e-39	0.601	0.489
755	TM_6	Chka	0.714851	2.9346e-42	6.28268e-38	0.552	0.301
756	TM_6	Frat2	0.784152	1.15739e-41	2.47786e-37	0.379	0.097
757	TM_6	Nasp	0.593816	2.57359e-41	5.5098e-37	0.601	0.452
758	TM_6	Pgf	0.988901	7.05632e-41	1.51069e-36	0.685	0.279
759	TM_6	Dynll1	0.526404	2.18883e-38	4.68607e-34	0.985	0.964
760	TM_6	H2afx	0.613154	4.21327e-38	9.02019e-34	0.473	0.26
761	TM_6	Mafb	0.852414	4.79636e-38	1.02685e-33	0.64	0.301
762	TM_6	Ppp1r10	0.579449	7.09095e-37	1.5181e-32	0.473	0.314
763	TM_6	Rasd1	0.98121	4.76809e-36	1.0208e-31	0.557	0.225
764	TM_6	Nfkbiz	0.65261	8.1401e-36	1.74272e-31	0.557	0.296
765	TM_6	Cygb	0.697741	3.39409e-33	7.2664e-29	0.916	0.651
766	TM_6	Irs2	0.620548	7.31813e-32	1.56674e-27	0.522	0.309
767	TM_6	Mknk2	0.551234	4.84718e-31	1.03773e-26	0.493	0.254
768	TM_6	Nr2f2	0.660042	1.40099e-30	2.99939e-26	0.483	0.217
769	TM_6	Socs1	0.715004	2.89394e-29	6.19565e-25	0.7	0.477
770	TM_6	Pitx2	0.601503	7.69308e-29	1.64701e-24	0.734	0.52
771	TM_6	Nr2f1	0.703154	1.16506e-28	2.49427e-24	0.517	0.198
772	TM_6	Dnaja1	0.561724	3.25636e-28	6.97155e-24	0.966	0.943
773	TM_6	Bambi	0.829928	3.44546e-28	7.37639e-24	0.793	0.528
774	TM_6	Id4	0.646515	5.75964e-28	1.23308e-23	0.409	0.169
775	TM_6	Cks2	0.638929	6.17027e-28	1.32099e-23	0.335	0.126
776	TM_6	Ubb	0.582039	2.25796e-27	4.83407e-23	1	0.995
777	TM_6	Fscn1	0.557331	2.38942e-27	5.1155e-23	0.606	0.359
778	TM_6	Grasp	0.613374	4.3133e-27	9.23435e-23	0.483	0.261
779	TM_6	Ctgf	0.765718	1.41349e-26	3.02613e-22	0.897	0.676
780	TM_6	Igfbp4	0.631024	4.79548e-26	1.02666e-21	0.995	0.964
781	TM_6	Dnajb4	0.54143	1.50732e-25	3.22703e-21	0.527	0.347
782	TM_6	Twist1	0.5824	8.60799e-25	1.84289e-20	0.714	0.577
783	TM_6	Gadd45g	0.692579	1.70404e-24	3.64818e-20	0.847	0.677
784	TM_6	Snai1	0.531149	4.23298e-24	9.06239e-20	0.3	0.1
785	TM_6	Hey1	0.552204	5.13966e-23	1.10035e-18	0.315	0.121
786	TM_6	Edn3	0.546987	5.23115e-23	1.11994e-18	0.872	0.584
787	TM_6	Inmt	0.738647	1.70781e-22	3.65624e-18	0.433	0.153
788	TM_6	Tnfsf9	0.766048	5.16024e-22	1.10475e-17	0.389	0.187
789	TM_6	Nfkbia	0.550311	4.82638e-21	1.03328e-16	0.956	0.793
790	TM_6	Nog	0.648659	1.23724e-19	2.6488e-15	0.35	0.197
791	TM_6	Emcn	0.534271	1.71385e-16	3.66918e-12	0.571	0.307
792	TM_6	Dusp1	0.682827	6.40947e-16	1.3722e-11	0.67	0.47
793	TM_6	Gdf15	0.771516	1.35406e-15	2.89891e-11	0.31	0.154
794	TM_6	Nnat	0.714299	5.44825e-13	1.16642e-08	0.33	0.156
795	TM_6	Rgs16	0.61189	1.25571e-12	2.68835e-08	0.256	0.11
796	TM_6	Cited2	0.663229	2.04465e-12	4.37738e-08	0.512	0.404
797	TM_6	Cxcl10	1.17292	7.14319e-12	1.52929e-07	0.493	0.324
798	TM_6	Cd24a	0.564729	1.96685e-11	4.21084e-07	0.458	0.277
799	TM_6	Pcsk1n	0.544014	7.80534e-10	1.67105e-05	0.261	0.124
800	TM_6	Igfbp3	0.759765	1.99387e-09	4.26868e-05	0.296	0.173
801	TM_7	Rgs5	1.66128	0	0	0.738	0.11
802	TM_7	Mfap5	0.691459	1.51278e-304	3.23871e-300	0.904	0.376
803	TM_7	Sptbn1	0.760589	6.11667e-302	1.30952e-297	0.966	0.841
804	TM_7	Pi16	0.400167	1.30629e-252	2.79664e-248	0.687	0.202
805	TM_7	Igfbp5	0.775305	4.03294e-247	8.63412e-243	0.996	0.914
806	TM_7	Edn3	0.782449	3.57322e-237	7.64991e-233	0.902	0.501
807	TM_7	Gpc3	0.809494	2.50075e-209	5.35386e-205	0.927	0.649
808	TM_7	Cygb	0.677715	1.09329e-203	2.34063e-199	0.922	0.581
809	TM_7	Eif5a	0.561161	1.56234e-200	3.34482e-196	0.994	0.976
810	TM_7	Igfbp4	0.706862	1.67261e-200	3.58089e-196	0.989	0.958
811	TM_7	Fmo1	0.819814	7.12857e-198	1.52615e-193	0.794	0.481
812	TM_7	Cd200	0.729092	1.75232e-194	3.75155e-190	0.802	0.415
813	TM_7	Rac1	0.643762	1.35976e-190	2.91112e-186	0.927	0.815
814	TM_7	Procr	1.13939	3.17261e-187	6.79224e-183	0.794	0.477
815	TM_7	Cebpd	0.563518	2.0478e-186	4.38414e-182	0.993	0.85
816	TM_7	Kitl	0.639866	8.87516e-184	1.90008e-179	0.9	0.554
817	TM_7	Gch1	0.747385	9.0387e-182	1.93509e-177	0.814	0.531
818	TM_7	Pgf	0.850278	1.1792e-170	2.52454e-166	0.594	0.203
819	TM_7	Tmsb4x	0.562458	2.75531e-166	5.89884e-162	0.999	0.995
820	TM_7	Crabp2	1.13256	3.61668e-163	7.74294e-159	0.491	0.175
821	TM_7	Thbd	0.904183	5.90622e-162	1.26446e-157	0.619	0.256
822	TM_7	Ntn1	0.615526	2.82137e-161	6.04027e-157	0.543	0.19
823	TM_7	Ugdh	0.607074	2.54329e-158	5.44493e-154	0.976	0.881
824	TM_7	Gprc5a	0.69312	3.3649e-156	7.20391e-152	0.725	0.404
825	TM_7	Metrnl	0.729481	4.02544e-150	8.61807e-146	0.879	0.674
826	TM_7	Clic4	0.529488	1.18716e-145	2.5416e-141	0.944	0.839
827	TM_7	Smoc1	0.572857	2.79335e-145	5.98028e-141	0.797	0.531
828	TM_7	Tm2d2	0.613965	1.04858e-142	2.2449e-138	0.806	0.606
829	TM_7	Mt1	0.583218	6.22494e-137	1.3327e-132	0.994	0.944
830	TM_7	Timp3	0.559321	8.27793e-136	1.77222e-131	0.973	0.878
831	TM_7	Isg15	0.552468	1.51647e-135	3.24661e-131	0.895	0.581
832	TM_7	Akap12	0.715218	8.60291e-128	1.8418e-123	0.777	0.465
833	TM_7	Ece1	0.552374	1.76086e-127	3.76983e-123	0.752	0.483
834	TM_7	Sod2	0.537529	2.78043e-126	5.95261e-122	0.943	0.844
835	TM_7	Calml4	0.534917	6.09196e-126	1.30423e-121	0.509	0.211
836	TM_7	Cyp1b1	0.618927	5.35387e-125	1.14621e-120	0.727	0.397
837	TM_7	Gfpt2	0.571134	6.65412e-122	1.42458e-117	0.867	0.602
838	TM_7	Ifit1	0.82894	2.99241e-121	6.40645e-117	0.702	0.379
839	TM_7	Litaf	0.493326	3.01688e-120	6.45883e-116	0.866	0.672
840	TM_7	Pnp	0.484474	3.30852e-120	7.0832e-116	0.967	0.887
841	TM_7	Ifitm1	0.673743	2.84349e-119	6.08762e-115	0.642	0.334
842	TM_7	Fgfr2	0.568376	7.86158e-118	1.68309e-113	0.568	0.276
843	TM_7	Cdr2l	0.51732	8.11512e-117	1.73737e-112	0.615	0.289
844	TM_7	Cltb	0.458963	1.01256e-116	2.16779e-112	0.871	0.727
845	TM_7	Ppp1r2	0.419584	2.44942e-111	5.24397e-107	0.974	0.925
846	TM_7	Myl12b	0.468885	2.92952e-111	6.27182e-107	0.831	0.717
847	TM_7	Wwp2	0.476051	2.59634e-110	5.5585e-106	0.367	0.115
848	TM_7	Cnn3	0.415306	3.6856e-106	7.89051e-102	0.915	0.816
849	TM_7	Crispld2	0.514087	3.54666e-103	7.59303e-99	0.806	0.556
850	TM_7	Selenop	0.4274	4.1482e-101	8.88087e-97	0.915	0.822
851	TM_7	Lima1	0.521192	1.59853e-100	3.42229e-96	0.785	0.594
852	TM_7	Timp1	0.9547	1.15675e-99	2.47648e-95	0.729	0.517
853	TM_7	Cox6b2	0.431712	7.86503e-99	1.68382e-94	0.447	0.173
854	TM_7	Lbp	0.450404	2.69902e-97	5.77832e-93	0.906	0.754
855	TM_7	Tspan11	0.398039	6.57712e-97	1.4081e-92	0.308	0.078
856	TM_7	Irgm1	0.480453	1.03676e-96	2.21961e-92	0.831	0.583
857	TM_7	Cbfb	0.456271	1.27007e-96	2.71908e-92	0.481	0.211
858	TM_7	Actg1	0.428237	6.00505e-96	1.28562e-91	0.99	0.984
859	TM_7	Rnf213	0.514006	1.77373e-90	3.79738e-86	0.661	0.377
860	TM_7	Has1	0.512416	3.66698e-90	7.85063e-86	0.691	0.405
861	TM_7	Ahnak	0.481159	5.62929e-90	1.20517e-85	0.957	0.872
862	TM_7	Atp8b1	0.38149	7.52402e-90	1.61082e-85	0.344	0.105
863	TM_7	Lmo4	0.435796	1.43578e-87	3.07386e-83	0.813	0.614
864	TM_7	Mzt2	0.536527	4.90286e-87	1.04965e-82	0.724	0.482
865	TM_7	Dusp1	0.649938	3.15977e-86	6.76475e-82	0.649	0.426
866	TM_7	Mafk	0.432525	2.51704e-84	5.38873e-80	0.711	0.502
867	TM_7	Wfdc1	0.403307	4.5784e-82	9.8019e-78	0.53	0.257
868	TM_7	Ltbp4	0.402193	6.13218e-80	1.31284e-75	0.821	0.597
869	TM_7	Ehd4	0.456355	1.4213e-79	3.04286e-75	0.592	0.37
870	TM_7	Gbp2	0.472902	1.71897e-79	3.68015e-75	0.737	0.466
871	TM_7	Tgm2	0.482611	7.0422e-79	1.50766e-74	0.593	0.353
872	TM_7	Nr4a2	0.450011	1.92278e-78	4.11648e-74	0.881	0.713
873	TM_7	Samhd1	0.57392	9.79337e-78	2.09666e-73	0.688	0.468
874	TM_7	Klf5	0.435396	1.01656e-76	2.17636e-72	0.479	0.22
875	TM_7	Gcc1	0.421018	3.81717e-76	8.17218e-72	0.435	0.198
876	TM_7	Plscr1	0.51208	1.26128e-75	2.70028e-71	0.387	0.169
877	TM_7	Angpt1	0.470494	2.1811e-74	4.66951e-70	0.609	0.359
878	TM_7	Fzd4	0.393492	1.91576e-70	4.10146e-66	0.33	0.118
879	TM_7	Socs3	0.500607	2.15958e-70	4.62345e-66	0.743	0.532
880	TM_7	Perp	0.505802	3.38571e-70	7.24847e-66	0.442	0.218
881	TM_7	Arih1	0.404683	5.49125e-70	1.17562e-65	0.645	0.46
882	TM_7	Bhlhe40	0.421855	5.70877e-70	1.22219e-65	0.819	0.637
883	TM_7	Srgn	0.577403	1.03563e-68	2.21718e-64	0.299	0.105
884	TM_7	Isg20	0.431253	1.73396e-67	3.71224e-63	0.477	0.24
885	TM_7	Col11a1	0.39437	3.98851e-67	8.539e-63	0.532	0.301
886	TM_7	Zfp36l1	0.405022	1.32174e-66	2.82972e-62	0.874	0.722
887	TM_7	Rab20	0.416168	8.89218e-66	1.90373e-61	0.533	0.289
888	TM_7	Tead1	0.388038	1.79413e-65	3.84106e-61	0.57	0.37
889	TM_7	Cyp26a1	0.751287	7.80155e-65	1.67023e-60	0.347	0.139
890	TM_7	Dxo	0.456103	2.41699e-64	5.17454e-60	0.58	0.394
891	TM_7	Cd44	0.432491	3.75646e-64	8.0422e-60	0.684	0.474
892	TM_7	Myd88	0.396803	4.91317e-63	1.05186e-58	0.49	0.274
893	TM_7	Hk2	0.387949	8.92257e-63	1.91023e-58	0.838	0.666
894	TM_7	Pam	0.389278	3.8214e-61	8.18124e-57	0.849	0.734
895	TM_7	Bambi	0.381586	4.01696e-61	8.59991e-57	0.716	0.483
896	TM_7	Pdpn	0.405048	2.93094e-60	6.27485e-56	0.802	0.64
897	TM_7	Trim25	0.398912	6.90822e-59	1.47898e-54	0.466	0.249
898	TM_7	Chil1	0.690551	8.95786e-53	1.91779e-48	0.621	0.432
899	TM_7	Ccl7	0.463216	8.14322e-48	1.74338e-43	0.58	0.363
900	TM_7	Cstb	0.380375	2.51556e-45	5.38557e-41	0.906	0.851
901	TM_8	Ppp1r2	0.854584	2.62985e-275	5.63024e-271	0.991	0.923
902	TM_8	Arpc3	0.784744	2.15868e-262	4.62152e-258	0.874	0.814
903	TM_8	Phlda1	0.994602	1.07043e-248	2.29169e-244	0.962	0.736
904	TM_8	Igfbp7	0.735018	7.8787e-238	1.68675e-233	0.998	0.989
905	TM_8	Ifitm3	0.691592	9.85458e-234	2.10977e-229	0.999	0.988
906	TM_8	Alpl	0.989464	2.01943e-224	4.32339e-220	0.682	0.239
907	TM_8	Adamts1	0.884832	5.84619e-222	1.25161e-217	0.928	0.629
908	TM_8	Btg1	0.689405	1.05527e-217	2.25923e-213	0.98	0.895
909	TM_8	Arrdc3	0.908338	1.6118e-216	3.45071e-212	0.754	0.424
910	TM_8	Rgs7bp	0.886571	6.71781e-212	1.43822e-207	0.722	0.396
911	TM_8	Prkar1a	0.593506	9.18463e-204	1.96634e-199	0.86	0.766
912	TM_8	Rdh10	1.12434	1.06244e-202	2.27457e-198	0.643	0.316
913	TM_8	Cfh	0.932008	1.216e-198	2.60333e-194	0.839	0.529
914	TM_8	Plac8	0.9602	4.25896e-196	9.11801e-192	0.461	0.092
915	TM_8	Ndufs2	0.895877	2.9574e-194	6.3315e-190	0.5	0.38
916	TM_8	Cxcl12	0.746646	1.08307e-187	2.31874e-183	0.869	0.497
917	TM_8	Ngf	0.864437	2.32693e-180	4.98172e-176	0.806	0.565
918	TM_8	Cebpd	0.720857	1.00136e-179	2.14382e-175	0.988	0.858
919	TM_8	Tmem140	0.911583	9.74088e-175	2.08542e-170	0.678	0.313
920	TM_8	Ednra	0.793363	3.4654e-174	7.41907e-170	0.514	0.182
921	TM_8	Sdcbp	0.590227	8.65552e-174	1.85306e-169	0.889	0.83
922	TM_8	Gm12840	1.22346	1.09327e-172	2.34059e-168	0.554	0.192
923	TM_8	Ccl11	1.91799	1.10514e-172	2.36599e-168	0.516	0.161
924	TM_8	H2-Q4	0.758285	3.77486e-172	8.0816e-168	0.794	0.542
925	TM_8	Kcnj8	1.1557	8.32976e-170	1.78332e-165	0.355	0.062
926	TM_8	Hilpda	1.05234	6.15881e-168	1.31854e-163	0.571	0.314
927	TM_8	H2-K1	0.612646	7.79173e-167	1.66813e-162	0.974	0.928
928	TM_8	H2-D1	0.620902	9.17056e-167	1.96333e-162	0.985	0.974
929	TM_8	Isg15	0.871948	2.21793e-165	4.74837e-161	0.9	0.593
930	TM_8	Col10a1	1.00838	1.46276e-161	3.13163e-157	0.459	0.106
931	TM_8	Tbx3	0.796099	3.64744e-161	7.8088e-157	0.557	0.202
932	TM_8	Tcf21	1.16057	5.26011e-160	1.12614e-155	0.303	0.031
933	TM_8	Ptp4a1	0.571975	4.67772e-154	1.00145e-149	0.909	0.826
934	TM_8	Slc25a33	0.650956	4.85806e-153	1.04006e-148	0.531	0.341
935	TM_8	Lamc3	0.692192	8.39741e-153	1.7978e-148	0.45	0.111
936	TM_8	Ldha	0.58107	1.33012e-150	2.84766e-146	0.942	0.914
937	TM_8	Sntb2	0.599703	1.81774e-149	3.89159e-145	0.881	0.755
938	TM_8	Slc3a2	0.5067	8.57274e-147	1.83534e-142	0.96	0.932
939	TM_8	Emcn	0.771803	3.63446e-146	7.78101e-142	0.608	0.244
940	TM_8	Brinp1	0.772499	1.08719e-145	2.32756e-141	0.427	0.153
941	TM_8	Gpc3	0.692356	6.91e-143	1.47936e-138	0.893	0.669
942	TM_8	Furin	0.551055	9.42558e-142	2.01792e-137	0.413	0.296
943	TM_8	Dnaja2	0.51314	9.8132e-142	2.10091e-137	0.86	0.819
944	TM_8	Usp53	0.661566	1.40699e-135	3.01222e-131	0.416	0.171
945	TM_8	Crem	0.652092	1.06996e-133	2.29067e-129	0.588	0.36
946	TM_8	Nfkb1	0.621125	2.85673e-132	6.11596e-128	0.777	0.707
947	TM_8	Rbp4	0.93914	7.55799e-132	1.61809e-127	0.553	0.252
948	TM_8	Slc25a3	0.506495	7.99432e-132	1.7115e-127	0.979	0.975
949	TM_8	Rarres2	0.525125	7.91564e-130	1.69466e-125	0.938	0.813
950	TM_8	Got1	0.723644	2.04576e-127	4.37976e-123	0.415	0.203
951	TM_8	Plaur	0.682793	5.79394e-127	1.24043e-122	0.823	0.608
952	TM_8	Igfbp4	0.512426	9.66192e-124	2.06852e-119	0.994	0.958
953	TM_8	Gfpt2	0.652437	2.71851e-121	5.82005e-117	0.816	0.625
954	TM_8	Tmed5	0.518405	3.60703e-118	7.72229e-114	0.693	0.605
955	TM_8	Gbp2	0.803205	3.93516e-117	8.42478e-113	0.736	0.477
956	TM_8	Cygb	0.516144	2.6066e-115	5.58046e-111	0.876	0.607
957	TM_8	Rtp4	0.601853	2.89336e-114	6.1944e-110	0.735	0.507
958	TM_8	Fam107b	0.683194	8.43845e-112	1.80659e-107	0.545	0.371
959	TM_8	Ctsc	0.841938	4.74596e-111	1.01606e-106	0.719	0.488
960	TM_8	Tfpi2	1.39649	2.31421e-110	4.9545e-106	0.417	0.158
961	TM_8	Rap2a	0.552979	7.38751e-109	1.58159e-104	0.453	0.286
962	TM_8	Medag	0.636139	6.9752e-105	1.49332e-100	0.661	0.413
963	TM_8	Cxcl1	0.932518	3.33074e-104	7.13079e-100	0.798	0.557
964	TM_8	Adamts4	0.756903	9.62128e-103	2.05982e-98	0.456	0.198
965	TM_8	Jpt1	0.501471	1.31471e-102	2.81465e-98	0.799	0.693
966	TM_8	Ar	0.819491	1.21795e-101	2.60752e-97	0.451	0.235
967	TM_8	Pkdcc	0.627951	2.49026e-101	5.3314e-97	0.498	0.26
968	TM_8	Cmc2	0.61844	1.26032e-99	2.69821e-95	0.262	0.105
969	TM_8	Sod2	0.564727	2.60523e-98	5.57754e-94	0.899	0.858
970	TM_8	Cxcl10	0.963878	5.04026e-98	1.07907e-93	0.585	0.267
971	TM_8	Tmem37	0.625558	2.77593e-95	5.943e-91	0.416	0.219
972	TM_8	Ucp2	0.510279	3.03706e-94	6.50205e-90	0.437	0.255
973	TM_8	Gadd45a	0.689638	7.01979e-93	1.50287e-88	0.673	0.501
974	TM_8	Ch25h	0.749109	4.57572e-92	9.79616e-88	0.563	0.317
975	TM_8	Cntfr	0.545966	8.57153e-91	1.83508e-86	0.464	0.245
976	TM_8	Ddit4	0.560391	9.31799e-90	1.99489e-85	0.436	0.369
977	TM_8	Gm13889	0.842021	2.71522e-88	5.81302e-84	0.727	0.568
978	TM_8	Cd24a	0.76382	1.26096e-85	2.6996e-81	0.463	0.239
979	TM_8	Ifih1	0.561085	1.66455e-84	3.56364e-80	0.388	0.191
980	TM_8	Cxcl2	1.47434	2.45979e-83	5.26616e-79	0.411	0.189
981	TM_8	Rnf180	0.510335	1.01914e-82	2.18188e-78	0.26	0.092
982	TM_8	Phf11d	0.534202	4.87566e-81	1.04383e-76	0.322	0.127
983	TM_8	Dusp14	0.660538	6.09918e-78	1.30577e-73	0.372	0.196
984	TM_8	Oasl2	0.531868	8.42002e-78	1.80264e-73	0.539	0.323
985	TM_8	Pde10a	0.5173	3.45462e-75	7.39601e-71	0.315	0.135
986	TM_8	Tifa	0.693787	1.54856e-71	3.31531e-67	0.382	0.175
987	TM_8	Akap12	0.604072	1.18404e-69	2.53491e-65	0.679	0.502
988	TM_8	Tnfaip6	0.704809	1.54627e-69	3.3104e-65	0.697	0.478
989	TM_8	Igfbp3	0.943991	7.70185e-66	1.64889e-61	0.314	0.143
990	TM_8	Gdf15	0.597005	1.09807e-65	2.35087e-61	0.314	0.122
991	TM_8	Rasd1	0.576739	1.46666e-62	3.13998e-58	0.399	0.197
992	TM_8	Nnat	0.797753	9.33254e-62	1.998e-57	0.282	0.132
993	TM_8	Ifit3	0.805453	1.95271e-61	4.18056e-57	0.386	0.208
994	TM_8	Rgs2	0.554237	1.39204e-60	2.98021e-56	0.525	0.367
995	TM_8	Spry1	0.555057	3.97076e-60	8.50099e-56	0.465	0.321
996	TM_8	Samhd1	0.546661	3.20816e-57	6.86834e-53	0.604	0.498
997	TM_8	Ifit3b	0.721903	3.76077e-56	8.05144e-52	0.293	0.134
998	TM_8	Fgl2	0.545099	2.43561e-50	5.2144e-46	0.713	0.539
999	TM_8	Mbd1	0.687418	1.48502e-46	3.17927e-42	0.26	0.157
1000	TM_8	Il33	0.513853	9.04755e-25	1.93699e-20	0.273	0.147
1001	TM_9	Ptn	1.87414	1.76112e-273	3.77037e-269	0.91	0.535
1002	TM_9	Cxcl12	1.37246	1.79848e-252	3.85036e-248	0.974	0.534
1003	TM_9	Spp1	1.66713	4.64968e-170	9.95449e-166	0.892	0.529
1004	TM_9	Ogfrl1	0.988983	5.62432e-165	1.20411e-160	0.566	0.118
1005	TM_9	Itih5	1.20785	3.91037e-152	8.37171e-148	0.719	0.29
1006	TM_9	Inmt	1.10954	2.35208e-143	5.03557e-139	0.625	0.121
1007	TM_9	Colec12	0.819043	3.30616e-139	7.07816e-135	0.888	0.695
1008	TM_9	Ecm1	1.09134	8.87373e-120	1.89978e-115	0.835	0.537
1009	TM_9	Itih2	0.672434	2.21782e-104	4.74814e-100	0.375	0.081
1010	TM_9	Fgl2	0.972828	2.03897e-96	4.36523e-92	0.888	0.545
1011	TM_9	Fbln7	0.698246	2.03672e-84	4.36041e-80	0.608	0.215
1012	TM_9	Mdk	0.525136	1.90307e-77	4.07427e-73	0.982	0.862
1013	TM_9	Medag	0.789093	1.17721e-76	2.52028e-72	0.773	0.434
1014	TM_9	Btg1	0.54128	2.31291e-75	4.9517e-71	0.988	0.905
1015	TM_9	Ncald	0.676259	1.27202e-74	2.72326e-70	0.49	0.156
1016	TM_9	Igfbp7	0.524479	1.24992e-72	2.67595e-68	1	0.99
1017	TM_9	Lamb1	0.645253	5.71177e-72	1.22283e-67	0.48	0.154
1018	TM_9	H2-K1	0.563813	5.92418e-72	1.26831e-67	0.988	0.932
1019	TM_9	Arl4a	0.65837	6.95124e-71	1.48819e-66	0.884	0.679
1020	TM_9	Kitl	0.580942	1.09196e-70	2.33777e-66	0.922	0.608
1021	TM_9	Chp2	0.564077	8.52357e-68	1.82481e-63	0.285	0.038
1022	TM_9	Crispld2	0.625664	4.82727e-67	1.03347e-62	0.825	0.594
1023	TM_9	Pkdcc	0.649874	1.49971e-65	3.21072e-61	0.631	0.278
1024	TM_9	Emcn	0.63877	6.6451e-64	1.42265e-59	0.659	0.285
1025	TM_9	Bdnf	0.828425	2.1261e-62	4.55178e-58	0.424	0.121
1026	TM_9	Isg15	0.617014	3.36505e-62	7.20424e-58	0.924	0.629
1027	TM_9	Cxcl1	0.711089	9.71544e-61	2.07998e-56	0.865	0.581
1028	TM_9	Tcf4	0.485024	1.13663e-60	2.4334e-56	0.857	0.706
1029	TM_9	C4b	0.785851	2.01754e-60	4.31934e-56	0.504	0.209
1030	TM_9	Cp	0.639771	2.21856e-57	4.74971e-53	0.466	0.181
1031	TM_9	Ier5	0.450642	4.72308e-57	1.01116e-52	0.986	0.948
1032	TM_9	Nr2f1	0.586222	1.34415e-56	2.87769e-52	0.502	0.182
1033	TM_9	Lamc3	0.513425	1.76323e-56	3.7749e-52	0.472	0.152
1034	TM_9	Des	0.561136	2.90664e-55	6.22284e-51	0.375	0.095
1035	TM_9	Edil3	0.488868	3.65795e-54	7.8313e-50	0.384	0.108
1036	TM_9	P2ry14	0.558958	4.34851e-54	9.30973e-50	0.371	0.1
1037	TM_9	Pnp	0.467513	9.28658e-54	1.98816e-49	0.978	0.898
1038	TM_9	Tbx3	0.601215	7.14437e-53	1.52954e-48	0.576	0.245
1039	TM_9	Phlda1	0.519133	3.645e-51	7.80358e-47	0.96	0.764
1040	TM_9	Tmem176b	0.424633	7.70655e-51	1.64989e-46	0.916	0.843
1041	TM_9	Gadd45b	0.523996	1.77686e-50	3.80408e-46	0.95	0.855
1042	TM_9	Gem	0.590684	2.3931e-50	5.12339e-46	0.96	0.82
1043	TM_9	Cxcl10	1.04237	6.24871e-50	1.33779e-45	0.616	0.304
1044	TM_9	Ccl2	1.12384	1.62252e-46	3.47365e-42	0.771	0.533
1045	TM_9	Tmem176a	0.435857	2.69407e-45	5.76772e-41	0.865	0.76
1046	TM_9	Efnb2	0.545434	1.67152e-44	3.57855e-40	0.45	0.182
1047	TM_9	Kctd1	0.567446	4.13587e-43	8.85449e-39	0.53	0.283
1048	TM_9	Lama2	0.453418	1.07456e-40	2.30053e-36	0.651	0.464
1049	TM_9	Cfh	0.614922	2.14085e-40	4.58334e-36	0.763	0.575
1050	TM_9	H2-Q4	0.466644	6.52631e-39	1.39722e-34	0.809	0.572
1051	TM_9	Rgs7bp	0.477514	1.61189e-38	3.45091e-34	0.713	0.438
1052	TM_9	Lum	0.433782	2.49397e-38	5.33934e-34	0.984	0.909
1053	TM_9	Rdh10	0.558048	2.88859e-38	6.18418e-34	0.635	0.357
1054	TM_9	Crym	0.45138	4.43438e-37	9.49355e-33	0.345	0.112
1055	TM_9	Arrdc3	0.483893	2.36872e-36	5.07119e-32	0.721	0.468
1056	TM_9	Itga8	0.417631	4.84891e-36	1.0381e-31	0.329	0.192
1057	TM_9	Il33	0.501049	3.81886e-35	8.1758e-31	0.396	0.151
1058	TM_9	Cxcl2	1.12561	3.89171e-35	8.33175e-31	0.43	0.215
1059	TM_9	Ifit1	0.713039	1.09785e-34	2.35038e-30	0.679	0.433
1060	TM_9	Tfpi2	1.03486	5.00741e-34	1.07204e-29	0.394	0.192
1061	TM_9	Got1	0.529943	7.52207e-34	1.6104e-29	0.45	0.227
1062	TM_9	Ptgs2	0.601578	3.72317e-33	7.97093e-29	0.926	0.844
1063	TM_9	Inhba	0.913263	4.65162e-33	9.95865e-29	0.317	0.13
1064	TM_9	Csrp2	0.459546	1.6322e-32	3.49437e-28	0.843	0.718
1065	TM_9	H2-Q7	0.457573	6.14427e-32	1.31543e-27	0.406	0.219
1066	TM_9	Rgcc	0.601018	1.07804e-31	2.30798e-27	0.801	0.632
1067	TM_9	Slc25a33	0.430698	2.81547e-31	6.02765e-27	0.572	0.361
1068	TM_9	Odc1	0.47833	4.5702e-31	9.78433e-27	0.936	0.902
1069	TM_9	Ckb	0.466428	3.01812e-30	6.4615e-26	0.757	0.639
1070	TM_9	Ifit3	0.685723	8.69077e-30	1.86061e-25	0.444	0.225
1071	TM_9	Tmem140	0.450406	9.70193e-30	2.07709e-25	0.616	0.364
1072	TM_9	Vegfa	0.484895	1.17537e-29	2.51634e-25	0.809	0.688
1073	TM_9	Rbp4	0.526642	1.4798e-29	3.1681e-25	0.538	0.291
1074	TM_9	Tnfaip6	0.491369	7.15788e-29	1.53243e-24	0.741	0.502
1075	TM_9	Parp14	0.421143	1.94152e-28	4.1566e-24	0.602	0.368
1076	TM_9	Yod1	0.539434	2.06484e-28	4.42062e-24	0.388	0.224
1077	TM_9	Zeb2	0.427898	3.31626e-28	7.09978e-24	0.633	0.463
1078	TM_9	Oasl2	0.424174	3.59594e-28	7.69855e-24	0.586	0.346
1079	TM_9	Ch25h	0.573462	6.76414e-28	1.44814e-23	0.57	0.347
1080	TM_9	Mat2a	0.442338	2.76396e-27	5.91736e-23	0.982	0.956
1081	TM_9	Bambi	0.480259	4.87666e-27	1.04404e-22	0.739	0.518
1082	TM_9	Nfkbia	0.447785	5.14718e-27	1.10196e-22	0.892	0.79
1083	TM_9	Rgs16	0.520647	1.11049e-26	2.37744e-22	0.275	0.101
1084	TM_9	Mmp19	0.526418	2.55107e-26	5.46158e-22	0.279	0.149
1085	TM_9	Iigp1	0.599887	2.82415e-26	6.04621e-22	0.59	0.381
1086	TM_9	Rgs2	0.464813	3.82386e-26	8.1865e-22	0.6	0.38
1087	TM_9	Angptl1	0.485084	6.21152e-26	1.32982e-21	0.39	0.208
1088	TM_9	Rasd1	0.451103	1.24676e-25	2.6692e-21	0.44	0.218
1089	TM_9	Gadd45a	0.451151	6.68655e-25	1.43152e-20	0.705	0.52
1090	TM_9	Spry1	0.447515	1.91422e-23	4.09815e-19	0.536	0.333
1091	TM_9	F830016B08Rik	0.685831	2.52904e-21	5.41442e-17	0.271	0.111
1092	TM_9	Csrp1	0.437115	1.09908e-20	2.35302e-16	0.629	0.557
1093	TM_9	Gbp2	0.436226	3.86973e-19	8.28471e-15	0.699	0.513
1094	TM_9	Ccl7	0.524383	1.74775e-17	3.74176e-13	0.588	0.397
1095	TM_9	Mbd1	0.634449	3.84831e-17	8.23884e-13	0.261	0.169
1096	TM_9	Il11	0.677225	1.07907e-16	2.31018e-12	0.46	0.375
1097	TM_9	Ifit3b	0.49315	7.36926e-16	1.57768e-11	0.299	0.153
1098	TM_9	Kcne4	0.424753	6.87526e-15	1.47193e-10	0.373	0.219
1099	TM_9	Col10a1	0.440159	3.69805e-14	7.91716e-10	0.311	0.163
1100	TM_9	Lif	0.414567	3.36604e-09	7.20635e-05	0.396	0.303
