# Supplementary material for: Cellular crosstalk regulates the aqueous humor outflow pathway and provides new targets for glaucoma therapies
Source: Nat Commun. 2021 Oct 18;12:6072. doi: 10.1038/s41467-021-26346-0 (PMC8523664; doi:10.1038/s41467-021-26346-0)
Supplement: Supplementary file 3 — Supplementary Dataset 2 [file 41467_2021_26346_MOESM3_ESM.xlsx]

## Sheet: Schlemm's canal expressed genes
	gene	SC
1	Sox17	0.456196
2	Mrpl15	0.558258
3	Lypla1	0.318575
4	Tcea1	1.15826
5	Atp6v1h	0.705917
6	Rb1cc1	0.997821
7	Pcmtd1	0.761292
8	Rrs1	0.96077
9	Vcpip1	0.338741
10	Snhg6	0.379873
11	Cops5	0.562367
12	Arfgef1	0.93221
13	Prex2	0.983688
14	Tram1	0.617624
15	Rpl7	21.2044
16	Rdh10	0.521262
17	Ube2w	0.548446
18	Eloc	3.11681
19	Tmem70	0.363685
20	Ly96	0.859449
21	Mcm3	0.447935
22	Smap1	1.12937
23	Lmbrd1	0.553476
24	Phf3	1.208
25	Ptp4a1	1.91455
26	Zfp451	0.515523
27	Dst	2.6691
28	Ccdc115	0.543435
29	Imp4	0.706268
30	Ptpn18	0.484302
31	Fam168b	0.455346
32	Uggt1	0.342596
33	Neurl3	1.1426
34	Arid5a	1.10764
35	Kansl3	0.383728
36	Cox5b	4.72793
37	Actr1b	0.327451
38	Tmem131	0.319184
39	Unc50	0.635901
40	Mitd1	0.744843
41	Mrpl30	1.71337
42	Txndc9	1.45218
43	Eif5b	1.84412
44	Pdcl3	0.867629
45	Rpl31	4.4732
46	Map4k4	5.08291
47	Il1r1	0.590261
48	Mrps9	0.316339
49	Tpp2	1.00041
50	Tex30	0.309997
51	Wdr75	0.51251
52	Slc39a10	0.574439
53	Cavin2	0.893095
54	Myo1b	0.510965
55	Stat1	1.27445
56	Gls	1.92667
57	Nab1	1.18078
58	Sf3b1	3.89465
59	Coq10b	2.31708
60	Hspd1	1.74728
61	Hspe1	2.53233
62	Mob4	1.98051
63	Maip1	0.416759
64	Bzw1	2.80628
65	Clk1	1.7329
66	Ndufb3	0.689127
67	Cflar	1.66336
68	Casp8	0.866545
69	Trak2	0.358362
70	Sumo1	4.56953
71	Nop58	2.09651
72	Bmpr2	1.84578
73	Wdr12	0.473329
74	Nbeal1	0.60102
75	Cyp20a1	0.413704
76	Raph1	0.529934
77	Nrp2	6.61844
78	Ino80d	0.529436
79	Eef1b2	8.89409
80	Klf7	1.34889
81	Creb1	0.320218
82	Pikfyve	0.319064
83	Acadl	0.966953
84	Fn1	0.354584
85	Rpl37a	20.6039
86	Igfbp5	7.45755
87	Tns1	2.29014
88	Arpc2	5.22781
89	Aamp	1.26206
90	Tmbim1	1.80642
91	Ctdsp1	0.410383
92	Stk16	0.557645
93	Farsb	0.335266
94	Wdfy1	0.597292
95	Mrpl44	0.308541
96	Cul3	1.7477
97	Mff	1.24167
98	Agfg1	1.31763
99	Trip12	0.986528
100	Sp110	0.405527
101	Sp140	0.433105
102	Sp100	0.884889
103	Cab39	0.972438
104	Itm2c	2.29119
105	Psmd1	4.15162
106	Htr2b	0.724087
107	Ncl	7.66628
108	Ptma	46.0408
109	Eif4e2	0.746943
110	Inpp5d	0.548814
111	Ackr3	1.42752
112	Cops8	1.43077
113	Lrrfip1	2.61469
114	Ube2f	1.49651
115	Ilkap	0.53851
116	Ndufa10	0.720441
117	Cops9	0.451464
118	Rnpepl1	0.343694
119	Hdlbp	1.41835
120	Bok	1.27577
121	Fam174a	0.585437
122	St8sia4	0.435211
123	D1Ertd622e	0.346957
124	Pam	1.09592
125	Zcchc2	0.33488
126	Kdsr	0.557743
127	Vps4b	0.699597
128	Tsn	1.38588
129	Nifk	1.19598
130	Inhbb	1.75673
131	Ralb	3.34598
132	Tmem185b	0.441929
133	Dbi	1.4797
134	Ddx18	0.727004
135	Actr3	2.45553
136	Slc35f5	0.360881
137	Mgat5	0.388898
138	Ccnt2	0.563098
139	Rab3gap1	0.315777
140	R3hdm1	0.605207
141	Ubxn4	2.35542
142	Mcm6	0.53452
143	Mapkapk2	0.864486
144	Srgap2	0.399439
145	Slc41a1	0.50924
146	Nucks1	0.975622
147	Elk4	1.13446
148	Ppp1r15b	0.992383
149	Snrpe	3.24003
150	Atp2b4	0.760704
151	Prelp	0.377224
152	Btg2	0.876537
153	Tmem183a	0.577332
154	Cyb5r1	0.439217
155	Adipor1	1.2565
156	Arl8a	0.720467
157	Timm17a	1.89155
158	Nav1	1.34689
159	Csrp1	1.2708
160	Phlda3	0.579495
161	Camsap2	0.443287
162	Zfp281	0.683897
163	Nek7	0.688977
164	Cfh	2.41992
165	Cdc73	0.5382
166	Glrx2	0.578804
167	Trove2	0.322054
168	Uchl5	0.313312
169	Rgs2	0.374437
170	Ptgs2	1.33084
171	Tpr	1.74017
172	Hmcn1	0.9376
173	Ivns1abp	1.16162
174	Swt1	0.534608
175	Rnf2	0.489536
176	Rgl1	0.370789
177	Arpc5	2.56871
178	Smg7	0.474532
179	Lamc1	1.04646
180	Dhx9	1.11587
181	Npl	0.397187
182	Rgs16	7.7297
183	Glul	0.580115
184	Ier5	2.31656
185	Stx6	0.802499
186	Acbd6	0.676654
187	Cep350	0.381671
188	Tor1aip1	2.64217
189	Tor1aip2	1.64986
190	Gm2000	0.61201
191	Abl2	0.616327
192	Tor3a	1.09163
193	Ralgps2	0.307429
194	Rasal2	0.656065
195	Cop1	0.452065
196	Mrps14	1.29873
197	Cacybp	2.03661
198	Rc3h1	0.617935
199	Prdx6	1.62759
200	Suco	0.568728
201	Prrc2c	2.51994
202	Sele	2.15238
203	Selp	22.1984
204	Sft2d2	0.307015
205	Tiprl	0.835313
206	Mpc2	1.12955
207	Uck2	0.322634
208	Tmco1	0.830416
209	Pbx1	0.634507
210	Uap1	1.26976
211	Atf6	1.58089
212	Dusp12	0.362998
213	Pcp4l1	3.21834
214	Fcer1g	0.331665
215	Ndufs2	1.07413
216	Adamts4	3.01446
217	Ufc1	1.40996
218	Pfdn2	1.86468
219	Usf1	0.31601
220	F11r	3.25135
221	Copa	0.562855
222	Dcaf8	0.300977
223	Pea15a	0.795515
224	Tagln2	5.4962
225	Ackr1	0.927265
226	Ifi204	0.868418
227	Mndal	1.99096
228	Ifi211	0.340289
229	Ifi203	3.93419
230	Ifi202b	2.15373
231	Cep170	0.922222
232	Adss	2.29218
233	Desi2	1.25298
234	Cox20	0.328024
235	Hnrnpu	3.23224
236	Tfb2m	0.50235
237	Ahctf1	0.82267
238	Cdc42bpa	0.614981
239	Itpkb	0.713055
240	Acbd3	0.859769
241	H3f3a	13.4716
242	Sde2	1.06124
243	Ephx1	0.715879
244	Cnih4	0.609927
245	Wdr26	1.14572
246	Lbr	0.379063
247	Enah	0.363726
248	Srp9	2.33164
249	Degs1	1.55598
250	Fbxo28	0.342797
251	Capn2	1.73478
252	Brox	0.369165
253	Aida	0.643418
254	Marc2	1.07334
255	Eprs	2.16958
256	Rrp15	1.28592
257	Ptpn14	0.655827
258	Smyd2	1.02318
259	Prox1	0.847877
260	Angel2	0.569179
261	Atf3	2.64223
262	Nenf	1.17247
263	Ppp2r5a	1.89445
264	Plxna2	2.21584
265	Cd34	3.1432
266	Cr1l	0.927669
267	Hspa14	0.331717
268	Frmd4a	0.434317
269	Prpf18	0.376199
270	Atp5c1	1.95572
271	Kin	0.345139
272	Pfkfb3	3.55974
273	Rbm17	0.809884
274	Mindy3	0.476309
275	Rsu1	1.10971
276	Vim	30.0622
277	Arl5b	0.305516
278	Dnajc1	0.579995
279	Commd3	0.396527
280	Abi1	0.735005
281	Yme1l1	0.383063
282	Mrpl41	0.363016
283	Tubb4b	2.16351
284	Npdc1	1.44716
285	Ptgds	1.04072
286	Edf1	2.97136
287	Rabl6	0.334114
288	Notch1	2.4714
289	Egfl7	7.05813
290	Rpl7a	12.169
291	Surf2	0.618549
292	Surf4	0.622691
293	Ralgds	2.48687
294	Rapgef1	0.354787
295	Urm1	0.615891
296	Gle1	0.335166
297	Sptan1	0.802344
298	Set	3.29712
299	Lrrc8a	1.07405
300	Sh3glb2	0.411954
301	Ptpa	0.357853
302	Ier5l	0.932221
303	Ntmt1	0.562059
304	Asb6	0.368389
305	BC005624	0.989909
306	Gpr107	0.317784
307	Ass1	0.529595
308	Prrc2b	0.44667
309	Swi5	1.48498
310	1110008P14Rik	0.43662
311	Lcn2	1.16536
312	Fam102a	0.59617
313	Dpm2	0.375984
314	St6galnac4	1.45184
315	Eng	4.59482
316	Cdk9	0.827442
317	Sh2d3c	0.491644
318	Stxbp1	0.421524
319	Fam129b	2.54077
320	Rpl12	11.9655
321	Gapvd1	0.519511
322	Hspa5	14.1517
323	Fbxw2	1.27389
324	Traf1	0.312116
325	Rab14	2.1488
326	Ggta1	1.19284
327	Dab2ip	0.514531
328	Ndufa8	1.5511
329	Rbm18	0.545792
330	Mrrf	0.707854
331	Ptgs1	0.60991
332	Rc3h2	0.377049
333	Rabgap1	0.385237
334	Nek6	0.468291
335	Psmb7	1.05542
336	Olfml2a	0.668237
337	Rpl35	11.3474
338	Arpc5l	0.767725
339	Ppp6c	0.808517
340	Orc4	0.345595
341	Epc2	0.788394
342	Nmi	0.692689
343	Arl5a	0.322843
344	Stam2	0.345144
345	Fmnl2	0.631265
346	Prpf40a	1.24675
347	Arl6ip6	0.306124
348	Acvr1	0.95493
349	Pkp4	0.659373
350	Tanc1	0.890936
351	Baz2b	0.800774
352	March7	1.34797
353	Cd302	0.440198
354	Rbms1	4.60811
355	Psmd14	0.806248
356	Ifih1	0.750778
357	Ppig	1.46673
358	Ssb	3.53464
359	Ubr3	0.460297
360	Gorasp2	0.789402
361	Tlk1	0.494154
362	Dync1i2	0.712591
363	Hat1	0.560857
364	Itga6	2.16475
365	Rapgef4	0.408127
366	Sp3	0.40889
367	Ola1	0.389115
368	Cir1	0.449571
369	Atf2	0.535678
370	Atp5g3	2.67084
371	Mtx2	0.454605
372	Hnrnpa3	3.61076
373	Nfe2l2	4.27792
374	Fkbp7	0.437919
375	Plekha3	0.880412
376	Cwc22	0.80981
377	Ube2e3	1.188
378	Ssfa2	0.456692
379	Dnajc10	0.664397
380	Nckap1	1.55792
381	Zc3h15	2.23418
382	Itgav	1.11045
383	Calcrl	2.45248
384	Tfpi	0.415581
385	Ctnnd1	0.396265
386	Selenoh	0.356108
387	Med19	0.306719
388	Zdhhc5	0.576866
389	Timm10	1.57467
390	Slc43a3	0.740723
391	Ssrp1	0.879863
392	Fnbp4	0.584613
393	Mtch2	0.949307
394	Ndufs3	0.581207
395	Celf1	0.76085
396	Psmc3	0.938566
397	Arfgap2	0.567401
398	Creb3l1	0.310336
399	Chst1	0.549912
400	Trp53i11	4.0316
401	Tspan18	2.54756
402	Ext2	0.45699
403	Gm13889	0.462079
404	Hsd17b12	0.616538
405	Api5	0.698217
406	Prr5l	0.4205
407	Caprin1	1.46914
408	Lmo2	1.106
409	Hipk3	0.690353
410	Eif3m	1.76237
411	Rcn1	0.68495
412	Dnajc24	0.33736
413	Arl14ep	0.428214
414	Lin7c	0.577881
415	Nop10	1.62176
416	Emc4	0.753857
417	Emc7	1.8304
418	Aqr	0.304138
419	Spred1	1.40769
420	Fam98b	0.324024
421	Thbs1	2.10828
422	Srp14	2.3364
423	Rmdn3	0.404628
424	Gchfr	0.465984
425	Chac1	2.17033
426	Ino80	0.87801
427	1700020I14Rik	0.990165
428	Rtf1	0.902915
429	Mga	0.538889
430	Ehd4	3.56706
431	Zfp106	0.553188
432	Snap23	0.694081
433	Pdia3	3.19946
434	Serf2	6.38994
435	Hypk	0.609052
436	Mfap1a	0.306998
437	Ctdspl2	0.358863
438	Eif3j1	1.07919
439	B2m	11.3178
440	AA467197	3.82159
441	Slc30a4	0.584013
442	Bloc1s6	0.349405
443	Sema6d	0.583529
444	Slc24a5	0.333566
445	Myef2	0.447392
446	Eid1	0.656851
447	Secisbp2l	0.756317
448	Cops2	1.02476
449	Gabpb1	0.639372
450	Trpm7	0.635212
451	Sppl2a	0.926399
452	Snrnp200	0.343339
453	Dusp2	0.916144
454	Mall	1.69518
455	Bcl2l11	1.21259
456	Slc20a1	1.71027
457	Sirpa	0.306443
458	Snrpb	4.96384
459	Nop56	1.14289
460	Idh3b	0.509588
461	Ptpra	0.52478
462	Ddrgk1	1.47871
463	Cenpb	1.00085
464	Pank2	0.362425
465	Smox	0.320406
466	Prnp	0.518207
467	Cds2	0.321949
468	Gpcpd1	0.483553
469	Crls1	0.3456
470	Tmx4	0.591539
471	Plcb1	0.341894
472	Plcb4	0.577641
473	Jag1	1.32072
474	Esf1	1.81763
475	Snrpb2	0.628765
476	Dstn	4.09636
477	Rrbp1	2.32805
478	Snx5	0.567777
479	Sec23b	0.434126
480	Dtd1	0.399364
481	Rin2	0.325919
482	Naa20	2.04167
483	Crnkl1	0.33123
484	Xrn2	1.45382
485	Thbd	2.84707
486	Cd93	2.81621
487	Nxt1	0.596617
488	Cst3	9.88185
489	Nsfl1c	1.2145
490	Fkbp1a	11.5824
491	Srxn1	0.639291
492	Csnk2a1	0.357119
493	Tbc1d20	0.486356
494	Rbck1	0.459599
495	Trib3	1.2758
496	H13	4.00782
497	Id1	4.23654
498	Bcl2l1	0.629283
499	Asxl1	0.413199
500	Commd7	0.6714
501	Mapre1	2.4678
502	Chmp4b	6.76655
503	Raly	3.55576
504	Eif2s2	8.67946
505	Itch	0.418589
506	Dynlrb1	0.68559
507	Map1lc3a	1.24225
508	Trpc4ap	0.39101
509	Procr	1.77587
510	Eif6	4.7392
511	Ergic3	1.0964
512	Romo1	0.770524
513	Rbm39	8.54877
514	Phf20	0.301637
515	Scand1	1.39402
516	2900097C17Rik	0.873206
517	Aar2	0.385506
518	Dlgap4	0.759887
519	1110008F13Rik	1.01986
520	Samhd1	0.786935
521	Rpn2	0.945133
522	Manbal	0.714166
523	Blcap	0.345777
524	Tgm2	4.66123
525	Lbp	4.40958
526	Ppp1r16b	0.797284
527	Mafb	1.43149
528	Top1	3.63563
529	Chd6	0.301986
530	Srsf6	1.84122
531	Oser1	1.37775
532	Ttpal	0.331534
533	Serinc3	6.62608
534	Pkig	3.76187
535	Ywhab	3.49314
536	Tomm34	0.308862
537	Sdc4	0.647547
538	Sys1	1.48947
539	Pigt	0.415459
540	Dnttip1	0.46842
541	Ctsa	0.361481
542	Pltp	0.795875
543	Pcif1	0.560004
544	Cd40	0.802664
545	Ncoa3	0.45489
546	Stau1	0.453983
547	Ddx27	0.747079
548	Znfx1	0.792118
549	Ptgis	0.506045
550	B4galt5	0.960569
551	Rnf114	0.485909
552	Snai1	0.87031
553	Cebpb	10.2849
554	Ptpn1	6.82957
555	Dpm1	0.433619
556	Tshz2	1.90484
557	Pfdn4	0.348446
558	Rtf2	0.550802
559	Rae1	0.51123
560	Zbp1	0.784339
561	Pmepa1	5.76989
562	Rab22a	0.658588
563	Vapb	0.66911
564	Stx16	0.365379
565	Gnas	11.6572
566	Ctsz	1.04104
567	Atp5e	4.3437
568	Prelid3b	0.637084
569	Psma7	4.36171
570	Adrm1	1.85046
571	Rps21	17.1113
572	Ogfr	1.79819
573	Dido1	0.42656
574	Gid8	0.357416
575	Ythdf1	0.863786
576	Ppdpf	0.307538
577	Helz2	0.797461
578	Arfrp1	0.657423
579	Tpd52l2	2.11532
580	Dnajc5	0.932233
581	Sox18	3.00395
582	Rgs19	0.306163
583	Otud5	0.322097
584	Pqbp1	0.405161
585	Rbm3	9.8219
586	Ebp	0.519434
587	Dynlt3	0.627893
588	Bcor	0.490194
589	Atp6ap2	1.79184
590	Usp9x	0.895731
591	Ddx3x	2.67998
592	Maoa	0.373919
593	Ndufb11	2.31428
594	Uba1	0.96147
595	Cdk16	0.30847
596	Timp1	1.94965
597	Il13ra1	0.93076
598	Pgrmc1	0.802933
599	Slc25a5	4.2975
600	C330007P06Rik	0.302789
601	Ube2a	1.36458
602	Rpl39	20.8121
603	Ndufa1	1.52857
604	Lamp2	3.139
605	Mcts1	0.332438
606	C1galt1c1	0.339243
607	Thoc2	0.692333
608	Xiap	2.06039
609	Stag2	0.483431
610	Utp14a	0.407488
611	Rap2c	0.307017
612	Hprt	1.25402
613	Rtl8a	0.392514
614	Rtl8b	0.31137
615	Htatsf1	0.339511
616	Atp11c	0.319166
617	Fmr1	0.987961
618	Vma21	0.75715
619	Cetn2	0.398333
620	Bgn	1.44939
621	Bcap31	1.12258
622	Idh3g	0.358106
623	Ssr4	2.60165
624	Renbp	0.333756
625	Irak1	0.335379
626	Emd	0.565059
627	Rpl10	12.8534
628	Atp6ap1	0.823984
629	Dkc1	0.398508
630	Mpp1	0.351851
631	F8	0.853334
632	Fundc2	0.950418
633	Vbp1	0.605414
634	Pls3	1.03998
635	Tbl1x	0.334691
636	Prkx	0.463047
637	Zfx	0.643994
638	Eif2s3x	0.431648
639	Maged1	1.47105
640	Las1l	0.364296
641	Msn	6.35688
642	Igbp1	0.525073
643	Nono	0.81441
644	Taf1	0.456202
645	Ogt	0.811667
646	Pin4	0.520287
647	Rps4x	32.5974
648	Xist	1.13457
649	Rlim	0.8923
650	Pbdc1	0.611473
651	Atrx	1.14412
652	Cox7b	2.19215
653	Pgk1	1.86037
654	Itm2a	0.504316
655	Hmgn5	0.460898
656	Sh3bgrl	0.902946
657	Chm	0.339336
658	Diaph2	0.764316
659	Timm8a1	0.8534
660	Rpl36a	9.13669
661	Hnrnph2	1.02356
662	Tceal8	0.814641
663	Tceal9	2.35557
664	Bex3	0.810986
665	Morf4l2	1.64764
666	Tsc22d3	0.342357
667	Acsl4	0.323714
668	Tsr2	0.342806
669	Huwe1	1.36524
670	Hsd17b10	0.353509
671	Smc1a	1.45451
672	Kdm5c	0.311821
673	Mageh1	0.407214
674	Nbdy	1.17073
675	Sat1	6.86539
676	Acot9	0.806077
677	Prdx4	0.571561
678	Rps6ka3	2.38156
679	Eif1ax	0.906704
680	Rbbp7	0.97421
681	Syap1	0.525389
682	Zrsr2	1.17221
683	Pir	0.492512
684	Mospd2	0.315032
685	Rab9	1.03068
686	Tmsb4x	63.975
687	Arhgap6	0.388559
688	Hccs	0.331544
689	Mid1	0.371898
690	Gm8797	1.23323
691	Mrps28	0.555785
692	Tpd52	0.30852
693	Fabp4	1.60228
694	1810022K09Rik	1.21428
695	Ythdf3	0.346643
696	Armc1	0.531216
697	Cp	2.91373
698	Tnfsf10	1.05606
699	Fndc3b	1.01369
700	Rpl22l1	8.49567
701	Sec62	2.74596
702	Skil	2.95576
703	Zfp639	0.427033
704	Gnb4	0.64257
705	Actl6a	0.885712
706	Ndufb5	2.00517
707	Ttc14	1.15085
708	Fxr1	1.09713
709	Dnajc19	0.891178
710	Atp11b	0.303869
711	Dcun1d1	0.46934
712	Anxa5	3.46921
713	4932438A13Rik	0.574864
714	Hspa4l	0.327467
715	Larp1b	0.562492
716	Slc7a11	0.612069
717	Noct	1.17921
718	Elf2	1.36016
719	Ndufc1	0.689833
720	Naa15	0.761711
721	Foxo1	1.09823
722	Ufm1	1.23721
723	Postn	2.11637
724	Exosc8	0.403523
725	Rfxap	0.42958
726	Tm4sf1	116.476
727	Wwtr1	5.90269
728	Commd2	0.539895
729	Rnf13	0.61525
730	Tsc22d2	0.756889
731	Serp1	0.716017
732	Eif2a	0.62434
733	Selenot	0.978317
734	Siah2	0.846316
735	Mbnl1	2.68202
736	Rap2b	0.393997
737	Dhx36	1.00695
738	Gmps	0.501332
739	Ssr3	1.44456
740	Tiparp	6.37464
741	Ccnl1	2.17593
742	Lxn	0.511428
743	Kpna4	0.612224
744	Nmd3	0.903255
745	Pdcd10	2.44028
746	Golim4	0.577157
747	Ppid	0.963039
748	Gria2	0.310751
749	Tlr2	1.07767
750	Rps3a1	37.8562
751	Etv3	0.431506
752	Pear1	0.30526
753	Hdgf	1.49183
754	Mrpl24	0.83719
755	Isg20l2	0.409105
756	Gpatch4	0.303012
757	Naxe	0.304193
758	Mef2d	0.486241
759	Cct3	2.06136
760	Glmp	0.414772
761	Lmna	27.1892
762	Lamtor2	0.510882
763	Ssr2	1.93558
764	Arhgef2	0.326477
765	2810403A07Rik	0.662712
766	Rit1	0.533324
767	Dap3	0.351203
768	Ash1l	0.99444
769	Scamp3	0.36828
770	Krtcap2	1.19407
771	Dpm3	0.544011
772	Slc50a1	0.541629
773	Efna1	1.43587
774	Adam15	1.02906
775	Shc1	0.50938
776	Adar	0.435317
777	Ube2q1	0.468323
778	She	0.516737
779	Hax1	0.867754
780	Ubap2l	0.921741
781	4933434E20Rik	0.368442
782	Tpm3	9.63535
783	Rps27	18.8284
784	Rab13	0.486908
785	Jtb	0.955704
786	Slc39a1	1.60977
787	Crtc2	0.473031
788	Gatad2b	0.662623
789	Npr1	0.529129
790	Ilf2	0.846338
791	Chtop	1.15056
792	S100a13	1.99018
793	S100a16	2.56628
794	S100a6	9.37735
795	S100a11	10.1318
796	S100a10	18.5126
797	Mrpl9	0.507109
798	Psmb4	2.44802
799	Psmd4	1.21692
800	Pip5k1a	0.457032
801	Vps72	0.395388
802	Gabpb2	0.302673
803	Cdc42se1	1.07803
804	Mindy1	0.429334
805	Cers2	0.926423
806	Ensa	0.644914
807	Mcl1	8.63733
808	Ecm1	0.420881
809	Prpf3	0.304782
810	Mrps21	0.533339
811	Aph1a	0.305299
812	Anp32e	0.463834
813	Plekho1	1.85698
814	Sf3b4	0.694567
815	Txnip	2.02439
816	Rbm8a	1.58008
817	Rnf115	0.85677
818	Pde4dip	0.30865
819	Sec22b	0.620929
820	Notch2	0.464901
821	Phgdh	0.669207
822	Wdr3	0.305868
823	Man1a2	0.491421
824	Atp1a1	4.77602
825	Csde1	1.96089
826	Nras	1.03159
827	Bcas2	1.27057
828	Hipk1	1.82298
829	Rhoc	6.20229
830	Capza1	0.904318
831	Cttnbp2nl	1.42892
832	Rap1a	2.18385
833	Atp5f1	3.4327
834	Wdr77	0.474802
835	Dram2	0.319958
836	Lamtor5	0.942744
837	Rbm15	0.35836
838	Csf1	0.693114
839	Gnai3	1.6126
840	Psma5	3.20838
841	Sars	2.23895
842	Taf13	0.330089
843	Stxbp3	0.483999
844	Prpf38b	1.15417
845	Vav3	0.656506
846	S1pr1	4.86285
847	Gm9889	0.323674
848	Dph5	0.481419
849	Slc30a7	0.391409
850	Vcam1	3.86967
851	Cdc14a	0.300476
852	Mfsd14a	0.657111
853	Palmd	3.28636
854	Ptbp2	0.325083
855	Cnn3	3.73151
856	Arhgap29	3.64971
857	Gclm	1.75416
858	Dnttip2	1.38014
859	Bcar3	0.31987
860	Fnbp1l	0.340076
861	1810037I17Rik	2.37209
862	Sec24d	0.463178
863	Camk2d	1.55875
864	Larp7	0.510177
865	Tifa	1.15692
866	Ap1ar	0.340167
867	Fam241a	0.49704
868	Gar1	1.42562
869	Sec24b	0.342269
870	Ostc	1.25434
871	Rpl34	24.1251
872	Sgms2	0.593806
873	Aimp1	0.87009
874	Npnt	4.4264
875	Cisd2	1.80369
876	Ube2d3	8.82964
877	Nfkb1	3.21382
878	Ppp3ca	1.03027
879	Emcn	10.2686
880	H2afz	10.9609
881	Lamtor3	0.600953
882	Adh5	0.534015
883	Metap1	0.38562
884	Eif4e	2.83359
885	Tspan5	0.990643
886	Rap1gds1	0.380028
887	Pdlim5	1.11178
888	Gbp5	1.84167
889	Gbp7	4.04729
890	Gbp3	2.19672
891	Gbp2b	0.647638
892	Gbp2	12.7336
893	Gtf2b	1.05672
894	Pkn2	1.30511
895	Lmo4	1.46172
896	Hs2st1	0.465484
897	Selenof	5.98877
898	Sh3glb1	8.62402
899	Clca3a2	0.313987
900	Znhit6	0.336632
901	Cyr61	1.05388
902	Bcl10	1.64106
903	2410004B18Rik	0.851878
904	Gng5	14.8834
905	Rpf1	0.719185
906	Prkacb	0.323025
907	Adgrl2	0.752432
908	Adgrl4	2.40057
909	Ifi44	1.39265
910	Dnajb4	0.607608
911	Fubp1	1.66362
912	Zzz3	0.619203
913	Rabggtb	1.45159
914	Zranb2	0.799281
915	Ankrd13c	0.451973
916	Srsf11	2.00401
917	Wls	0.741722
918	Tgs1	0.778758
919	Lyn	0.304983
920	Rps20	43.7592
921	Chchd7	0.343347
922	Gm11808	1.9992
923	Impad1	0.586884
924	Sdcbp	7.73734
925	Rab2a	3.79169
926	Chd7	1.10037
927	Plekhf2	0.36499
928	Gem	2.92835
929	Fam92a	0.390765
930	Tmem64	0.587061
931	Ripk2	0.447813
932	Wwp1	0.327377
933	Ggh	0.355861
934	Pnisr	0.848692
935	Ndufaf4	0.823543
936	Casp8ap2	0.517904
937	Mdn1	0.372427
938	Ube2j1	0.682456
939	Pnrc1	8.35113
940	Rngtt	0.309201
941	Akirin2	1.04967
942	Zfp292	0.499083
943	Ddx58	1.377
944	Topors	0.393816
945	Ndufb6	1.04191
946	Dnaja1	4.99629
947	Smu1	0.959885
948	B4galt1	0.93654
949	Bag1	1.74364
950	Chmp5	1.34267
951	Ube2r2	1.5087
952	Ubap2	0.418445
953	Dcaf12	0.397425
954	Ubap1	0.417898
955	Rpp25l	0.568476
956	Dctn3	1.20763
957	Ccl21a	48.4151
958	Vcp	2.54248
959	Stoml2	0.473418
960	Fam214b	0.34527
961	Rusc2	0.507686
962	Tln1	1.29514
963	Creb3	0.589723
964	Glipr2	0.324213
965	Clta	5.36787
966	Zcchc7	0.396945
967	Tomm5	1.10476
968	Exosc3	0.416497
969	Slc25a51	0.400998
970	Shb	0.927041
971	Ncbp1	0.343834
972	Anp32b	3.02883
973	Col15a1	0.318011
974	Tgfbr1	0.652607
975	Sec61b	1.67925
976	Erp44	0.530097
977	Mrpl50	0.871465
978	Rnf20	0.381196
979	Nipsnap3b	0.36203
980	Abca1	1.5893
981	Rad23b	1.38639
982	Klf4	4.50324
983	Ctnnal1	0.815812
984	Akap2	0.984454
985	Txn1	8.73183
986	AI314180	0.618039
987	Ugcg	0.89884
988	Ptbp3	2.44326
989	Slc31a2	0.343204
990	Slc31a1	0.490568
991	Cdc26	0.467691
992	Rgs3	0.744469
993	Atp6v1g1	3.53057
994	Tle1	0.895088
995	Nfib	1.69542
996	Ttc39b	0.771667
997	Psip1	0.334512
998	Cntln	0.306125
999	Adamtsl1	1.44478
1000	Rraga	1.54261
1001	Plin2	0.638421
1002	Rps6	11.0243
1003	Acer2	0.332623
1004	Klhl9	0.643524
1005	Plaa	0.411609
1006	Tek	1.11421
1007	Mysm1	0.394994
1008	Jun	5.88889
1009	Nfia	1.3732
1010	Tm2d1	0.534376
1011	Usp1	0.322908
1012	Jak1	4.95982
1013	Leprot	0.738824
1014	Lepr	0.340501
1015	Pde4b	2.95841
1016	Mier1	1.43509
1017	Plpp3	14.4617
1018	Tmem59	3.47385
1019	Magoh	2.00278
1020	0610037L13Rik	0.599942
1021	Scp2	0.833723
1022	Zcchc11	0.39051
1023	Prpf38a	0.750585
1024	Txndc12	0.68385
1025	Kti12	0.756396
1026	Nrd1	0.601702
1027	Osbpl9	1.46034
1028	Eps15	0.364761
1029	Rnf11	1.54403
1030	Faf1	0.324485
1031	Cmpk1	1.89754
1032	Efcab14	0.41823
1033	Uqcrh	4.86271
1034	Mast2	0.382198
1035	Gpbp1l1	0.322892
1036	Nasp	0.777397
1037	Akr1a1	2.48244
1038	Prdx1	7.20635
1039	Toe1	0.329609
1040	Rps8	25.5142
1041	Atp6v0b	2.12245
1042	Med8	0.763211
1043	Elovl1	0.560516
1044	Tie1	1.38052
1045	Ebna1bp2	1.35161
1046	Slc2a1	0.591668
1047	Svbp	2.45132
1048	Ybx1	8.28433
1049	Foxj3	0.381823
1050	Hivep3	0.312131
1051	Ctps	0.440574
1052	Smap2	0.376437
1053	Zmpste24	0.364893
1054	Rlf	0.48169
1055	Ppt1	0.323984
1056	Cap1	0.887362
1057	Ppie	0.371872
1058	Pabpc4	0.433731
1059	Macf1	3.69424
1060	Ndufs5	1.30278
1061	Akirin1	1.01461
1062	Rragc	0.649675
1063	Utp11	0.589484
1064	Sf3a3	0.6299
1065	Yrdc	1.84761
1066	Gnl2	0.683639
1067	Stk40	1.61156
1068	Thrap3	1.07045
1069	Map7d1	1.45474
1070	Trappc3	0.505637
1071	Psmb2	4.36761
1072	Zmym4	0.308894
1073	Sfpq	2.74659
1074	Smim12	0.498307
1075	Phc2	2.18036
1076	Ak2	0.741127
1077	Rnf19b	1.59215
1078	Yars	1.39559
1079	C77080	0.409798
1080	Rbbp4	1.01419
1081	Bsdc1	0.394567
1082	Marcksl1	5.11859
1083	Hdac1	0.412277
1084	Fam167b	0.43956
1085	Eif3i	2.08786
1086	Tmem234	1.01436
1087	Txlna	0.538288
1088	Khdrbs1	1.4179
1089	Ptp4a2	2.78882
1090	Tinagl1	2.44723
1091	Zcchc17	0.610895
1092	Snrnp40	0.738115
1093	Pum1	1.3158
1094	Sdc3	0.40116
1095	Srsf4	0.581753
1096	Ythdf2	0.903302
1097	Snhg12	2.09046
1098	Trnau1ap	0.400095
1099	Phactr4	0.305134
1100	Sesn2	0.690549
1101	Atpif1	1.13516
1102	Dnajc8	1.12509
1103	Stx12	2.57373
1104	Fam76a	0.844464
1105	Wasf2	1.24057
1106	Tmem222	0.391454
1107	Nudc	1.23324
1108	Sfn	0.698676
1109	Hmgn2	0.967526
1110	Sh3bgrl3	2.911
1111	Zfp593	0.783332
1112	Grrp1	2.80664
1113	Stmn1	0.320621
1114	Mtfr1l	0.330657
1115	Tmem57	0.321711
1116	Tmem50a	1.19141
1117	Rsrp1	3.39438
1118	Syf2	1.80585
1119	Clic4	13.51
1120	Srrm1	1.86248
1121	Srsf10	2.27174
1122	Pnrc2	0.808031
1123	Fuca1	0.576802
1124	Eloa	0.335256
1125	Rpl11	22.5138
1126	Id3	16.8555
1127	Hnrnpr	0.81254
1128	Luzp1	3.08971
1129	Kdm1a	0.761456
1130	Cdc42	6.7925
1131	Hspg2	1.72572
1132	Ece1	2.64924
1133	Eif4g3	0.690836
1134	Hp1bp3	0.695139
1135	Sh2d5	1.21116
1136	Ddost	1.23417
1137	Pink1	0.382132
1138	Mul1	0.33299
1139	Camk2n1	0.597846
1140	Nbl1	0.718399
1141	Minos1	2.3579
1142	Capzb	3.21072
1143	Mrto4	1.31916
1144	Ubr4	0.488449
1145	Rcc2	0.931947
1146	Sdhb	1.17875
1147	Necap2	0.867128
1148	Szrd1	0.747069
1149	Ddi2	1.00949
1150	Efhd2	1.43978
1151	Tmem51	0.695725
1152	Dhrs3	0.567622
1153	Plod1	0.772611
1154	Srm	0.748428
1155	Tardbp	0.673733
1156	Kif1b	0.670385
1157	Ctnnbip1	0.705123
1158	Spsb1	1.75057
1159	Eno1	0.553262
1160	Rere	0.41396
1161	Errfi1	1.67927
1162	Park7	1.61164
1163	Camta1	0.445588
1164	Vamp3	1.25886
1165	Dnajc11	0.364229
1166	Nol9	0.416588
1167	Rpl22	12.9121
1168	A430005L14Rik	0.423099
1169	Tprgl	1.4018
1170	Rer1	1.14316
1171	Ski	1.37857
1172	Gnb1	3.56291
1173	Cdk11b	1.37844
1174	Ssu72	1.1943
1175	Atad3a	0.464215
1176	Vwa1	0.534894
1177	Mrpl20	1.53751
1178	Ccnl2	1.33663
1179	Aurkaip1	0.593137
1180	Mxra8	2.33347
1181	Ube2j2	1.15685
1182	Sdf4	1.08523
1183	Agrn	0.720808
1184	Isg15	16.9654
1185	Noc2l	0.479612
1186	Fam133b	0.973269
1187	Gatad1	0.450312
1188	Krit1	0.777657
1189	Akap9	0.581311
1190	Cyp51	0.339604
1191	Sri	1.67115
1192	Abcb1a	0.324129
1193	Tmem243	0.425103
1194	Dmtf1	0.312514
1195	Sema3d	0.581
1196	Sema3a	1.38186
1197	Tmem60	0.354809
1198	Rsbn1l	0.566227
1199	Ptpn12	1.29346
1200	Fgl2	0.787171
1201	Pmpcb	0.60119
1202	Dnajc2	0.616091
1203	Psmc2	1.7447
1204	5031425E22Rik	0.580112
1205	Kmt2e	2.12014
1206	Srpk2	0.951089
1207	Tomm7	2.01674
1208	Nos3	0.843151
1209	Abcf2	0.617336
1210	Nub1	0.857983
1211	Rheb	6.30598
1212	Kmt2c	0.373067
1213	Insig1	0.347619
1214	Rbm33	0.460042
1215	Nom1	0.446907
1216	Dnajb6	6.26112
1217	Tyms	0.300978
1218	Hadha	0.54881
1219	Hadhb	0.855822
1220	Ost4	1.35807
1221	Atraid	1.13593
1222	Snx17	0.593907
1223	Zfp513	0.42684
1224	Ppm1g	0.839807
1225	Nrbp1	0.684874
1226	Slc4a1ap	0.326979
1227	Mrpl33	1.34699
1228	Babam2	0.501904
1229	Fosl2	1.88593
1230	Ppp1cb	1.67622
1231	Yes1	1.85615
1232	Pisd	0.389928
1233	Ywhah	2.00631
1234	Ctbp1	0.99603
1235	Slbp	0.453286
1236	Gm1673	0.445325
1237	Mxd4	0.460992
1238	Rnf4	0.872298
1239	Add1	0.357449
1240	Nop14	1.5575
1241	Lrpap1	0.586389
1242	Grpel1	1.33694
1243	D5Ertd579e	0.348877
1244	Bloc1s4	0.79867
1245	Mrfap1	3.62669
1246	Nsg1	1.83447
1247	Lyar	0.929969
1248	Tmem128	1.27583
1249	Wdr1	0.649306
1250	Hs3st1	1.15678
1251	Rab28	0.781263
1252	Bod1l	0.726565
1253	Fbxl5	0.506371
1254	Ldb2	0.716861
1255	Lap3	0.476984
1256	Med28	1.47439
1257	Dhx15	1.09419
1258	Sod3	0.34856
1259	Rbpj	0.441739
1260	Stim2	0.700204
1261	Rell1	1.11786
1262	Pgm1	2.3824
1263	Tbc1d1	0.783601
1264	Klf3	1.07688
1265	Rpl9	37.1063
1266	Ugdh	0.378944
1267	Smim14	0.908162
1268	Ube2k	1.3903
1269	Apbb2	1.06921
1270	Limch1	0.545822
1271	Tmem33	2.33217
1272	Fryl	0.34045
1273	Ociad1	0.639112
1274	Sgcb	0.549392
1275	Fip1l1	0.767219
1276	Chic2	4.62198
1277	Kdr	3.01717
1278	Tmem165	0.368436
1279	Clock	0.415927
1280	Ppat	0.399407
1281	Paics	0.563831
1282	Srp72	1.01049
1283	Rest	1.25162
1284	Polr2b	0.357962
1285	Igfbp7	10.968
1286	Ythdc1	1.40799
1287	Utp3	1.09691
1288	Mob1b	0.394055
1289	Cox18	0.370187
1290	Ankrd17	1.06417
1291	Pf4	0.332668
1292	Cxcl1	3.14501
1293	Rchy1	0.840531
1294	G3bp2	0.883048
1295	Uso1	0.380992
1296	Sdad1	0.645404
1297	Cxcl9	0.785086
1298	Cxcl10	13.1521
1299	Nup54	0.698565
1300	Scarb2	0.704583
1301	Sept11	0.809273
1302	Ccni	0.500815
1303	Cnot6l	0.362724
1304	Anxa3	2.15635
1305	Bmp2k	2.01154
1306	Rasgef1b	1.62444
1307	Hnrnpd	2.49322
1308	Hnrnpdl	2.75376
1309	Sec31a	0.783096
1310	5430416N02Rik	0.798761
1311	Cops4	0.679075
1312	Mrps18c	0.521778
1313	Aff1	0.342766
1314	Hsd17b11	0.355537
1315	Nudt9	0.443502
1316	Sparcl1	2.15923
1317	Spp1	0.32134
1318	Pkd2	0.473561
1319	BC005561	0.772236
1320	Gbp9	1.82941
1321	Gbp4	5.2348
1322	Lrrc8c	0.663493
1323	Zfp326	1.02312
1324	Zfp644	1.01904
1325	Tgfbr3	0.566458
1326	Evi5	0.522005
1327	Rpl5	6.04249
1328	Tmed5	2.49172
1329	Dr1	0.365176
1330	Atp5k	0.733303
1331	Crlf2	1.12394
1332	Noc4l	0.4682
1333	Ep400	0.484875
1334	Pus1	0.585767
1335	Ttc28	0.92993
1336	Pitpnb	1.6043
1337	Tpst2	2.13624
1338	2900026A02Rik	0.369562
1339	Iscu	0.946606
1340	Coro1c	0.564701
1341	Ssh1	0.531822
1342	Kctd10	0.443375
1343	Git2	0.930783
1344	Ankrd13a	0.490715
1345	Oasl2	1.5514
1346	Oasl1	0.512912
1347	Sppl3	0.645908
1348	Mlec	0.306682
1349	Pop5	0.534635
1350	Rnf10	1.46352
1351	Coq5	0.425426
1352	Dynll1	7.16444
1353	Srsf9	1.44027
1354	Triap1	0.434536
1355	Cox6a1	2.05636
1356	Pxn	2.55386
1357	Rplp0	35.1831
1358	Rab35	0.865767
1359	Hspb8	0.822498
1360	Suds3	0.36127
1361	Pebp1	2.22694
1362	Wsb2	1.48107
1363	Med13l	0.793506
1364	Ddx54	0.978778
1365	Ptpn11	0.806004
1366	Rpl6	23.2583
1367	Trafd1	0.884003
1368	Naa25	0.896608
1369	Erp29	0.931895
1370	Aldh2	0.625618
1371	Brap	0.318838
1372	Atxn2	0.306228
1373	Sh2b3	0.750587
1374	Ppp1cc	4.79876
1375	Vps29	1.90792
1376	Arpc3	8.60999
1377	Anapc7	0.473059
1378	Atp2a2	1.75575
1379	Anapc5	1.0072
1380	Orai1	1.11304
1381	Psmd9	0.491867
1382	Clip1	0.459263
1383	Rsrc2	1.96205
1384	Denr	0.977344
1385	Vps37b	0.526726
1386	Arl6ip4	0.37744
1387	Pitpnm2	0.418509
1388	Cdk2ap1	0.402922
1389	Sbno1	0.809353
1390	Kmt5a	0.312395
1391	Tmed2	4.18204
1392	Zfp664	0.405898
1393	Ncor2	1.37348
1394	Ubc	13.4141
1395	Ran	8.30683
1396	Sfswap	0.678579
1397	Mrps17	0.625846
1398	Psph	0.757466
1399	Chchd2	16.6158
1400	Tmem248	0.417903
1401	Sbds	1.67371
1402	Auts2	0.315613
1403	Eif4h	1.77906
1404	Dnajc30	0.490881
1405	Bcl7b	1.19505
1406	Baz1b	0.410197
1407	Por	0.53333
1408	Mdh2	1.37293
1409	Hspb1	3.55997
1410	Ywhag	1.3841
1411	Polr2j	1.01204
1412	Prkrip1	0.427435
1413	Cux1	0.484922
1414	Fis1	2.16821
1415	Znhit1	0.384993
1416	Plod3	0.545227
1417	Ap1s1	0.460996
1418	Serpine1	12.8905
1419	Trim56	1.24001
1420	Srrt	0.601714
1421	Ephb4	0.387156
1422	Pop7	0.771606
1423	Gnb2	4.04622
1424	Cops6	0.66499
1425	Mcm7	0.341275
1426	Zfp68	0.45643
1427	Pdgfa	14.3616
1428	Cox19	0.507098
1429	3110082I17Rik	0.305131
1430	Gpr146	1.51064
1431	Zfand2a	0.835334
1432	Mafk	1.5624
1433	Eif3b	1.14744
1434	Gna12	0.657465
1435	Wipi2	0.55833
1436	Actb	28.2742
1437	Fscn1	1.35364
1438	Rnf216	0.439604
1439	Kdelr2	1.18551
1440	Rac1	4.89248
1441	Fam220a	0.543754
1442	Cyth3	0.433076
1443	Aimp2	0.379739
1444	Ccz1	0.540695
1445	Bri3	3.91955
1446	Smurf1	0.397159
1447	Arpc1a	1.56529
1448	Arpc1b	11.6395
1449	Pdap1	0.984916
1450	Bud31	1.50608
1451	Atp5j2	2.78216
1452	Zfp655	0.862288
1453	Rnf6	0.327432
1454	Cdk8	0.391743
1455	Usp12	0.394833
1456	Rpl21	16.1792
1457	Polr1d	3.88605
1458	Pan3	0.360349
1459	Flt1	4.08376
1460	Pomp	3.56508
1461	Slc7a1	1.74962
1462	Ubl3	1.21713
1463	Hmgb1	3.4016
1464	Hsph1	0.407113
1465	N4bp2l2	1.00025
1466	Pds5b	0.444596
1467	Samd9l	4.19939
1468	Tfpi2	11.9385
1469	Gng11	28.0543
1470	Bet1	0.418642
1471	Pon2	1.11016
1472	Sem1	5.60359
1473	Asns	2.42403
1474	Ndufa4	3.96829
1475	Phf14	0.453089
1476	Tmem168	0.365533
1477	Mdfic	1.46496
1478	Tes	0.975422
1479	Cav2	0.725289
1480	Cav1	2.8417
1481	Met	0.347088
1482	Capza2	3.36615
1483	Cttnbp2	0.368142
1484	Lsm8	0.578979
1485	Tspan12	0.953376
1486	Ing3	0.544168
1487	Cped1	0.345194
1488	Ndufa5	1.2284
1489	Wasl	0.801392
1490	Zfp800	0.527753
1491	Arf5	4.22232
1492	Rbm28	0.473522
1493	Hilpda	1.4345
1494	Calu	1.02415
1495	Atp6v1f	2.96759
1496	Tnpo3	0.373248
1497	Ahcyl2	0.305023
1498	Ube2h	0.440727
1499	Lncpint	0.391643
1500	Mkln1	0.840023
1501	Podxl	1.37643
1502	Chchd3	0.521115
1503	Akr1b3	0.617303
1504	Bpgm	0.604548
1505	Cald1	2.36309
1506	Tmem140	5.01496
1507	Cnot4	0.870072
1508	1810058I24Rik	1.24455
1509	Mtpn	1.18704
1510	Ptn	1.10166
1511	Creb3l2	0.654635
1512	Trim24	0.404181
1513	Zc3hav1	1.5766
1514	Ubn2	0.562725
1515	Luc7l2	2.33708
1516	Parp12	0.830376
1517	Kdm7a	0.698348
1518	Ndufb2	0.913607
1519	Mrps33	0.794637
1520	Ssbp1	0.322834
1521	Zyx	0.525437
1522	Cul1	1.66793
1523	Pdia4	0.419918
1524	Zfp746	0.301682
1525	Gimap9	0.717977
1526	Gimap4	0.689075
1527	Gimap6	3.57787
1528	Gimap1	0.566813
1529	Gimap5	0.71811
1530	Tmem176b	1.90937
1531	Tmem176a	1.8532
1532	Malsu1	0.873631
1533	Tra2a	2.01538
1534	Mpp6	0.708622
1535	Cycs	3.61531
1536	Hnrnpa2b1	3.07506
1537	Cbx3	0.561183
1538	Skap2	0.338639
1539	Hibadh	0.313885
1540	Tax1bp1	3.08234
1541	Chn2	0.350513
1542	Gars	2.99736
1543	Aqp1	1.18332
1544	Lsm5	0.580245
1545	Avl9	0.396753
1546	Kbtbd2	0.823002
1547	Fkbp9	0.514178
1548	Nt5c3	0.320826
1549	Herc6	1.03985
1550	Abcg2	2.51031
1551	Tigd2	0.354747
1552	Mmrn1	0.757034
1553	Smarcad1	0.491577
1554	Gng12	2.18919
1555	Gadd45a	4.27685
1556	Serbp1	6.02791
1557	Rpia	0.351438
1558	Chmp3	0.774867
1559	Kdm3a	0.576904
1560	Reep1	0.474377
1561	Mrpl35	0.630683
1562	Immt	0.794732
1563	Vamp5	0.317595
1564	Vamp8	0.919515
1565	Mat2a	4.30059
1566	Capg	0.713231
1567	Tgoln1	2.89755
1568	Kcmf1	1.78461
1569	Tmsb10	17.3097
1570	Suclg1	0.433161
1571	Pole4	0.846381
1572	Mthfd2	3.59032
1573	Mob1a	0.787385
1574	Bola3	0.598609
1575	Tet3	0.490449
1576	Tex261	0.553148
1577	Zfp638	0.774218
1578	Cct7	1.9687
1579	Dusp11	1.49829
1580	Snrpg	1.16235
1581	Tia1	0.323353
1582	Pcbp1	3.84764
1583	Mxd1	0.438225
1584	Snrnp27	0.566436
1585	Nfu1	0.333703
1586	Cnbp	6.62727
1587	Copg1	0.321767
1588	Rab7	2.83844
1589	Rpn1	0.402549
1590	Ruvbl1	0.716444
1591	Sec61a1	0.552564
1592	Mgll	0.370176
1593	Chchd4	0.496347
1594	Lsm3	0.552112
1595	Slc6a6	0.349474
1596	Ccdc174	0.555388
1597	Rbsn	0.355451
1598	Adamts9	2.40503
1599	Magi1	0.351612
1600	Tmf1	0.680716
1601	Arl6ip5	4.05452
1602	Frmd4b	0.794259
1603	Foxp1	4.08322
1604	Eif4e3	0.407727
1605	Rybp	0.634872
1606	Ppp4r2	1.39901
1607	Trnt1	0.613943
1608	Crbn	0.30757
1609	Itpr1	0.427187
1610	Bhlhe40	1.40831
1611	Arl8b	0.742473
1612	Lmcd1	0.326642
1613	Gt(ROSA)26Sor	0.736672
1614	Setd5	0.810124
1615	Camk1	0.31556
1616	Arpc4	0.711651
1617	Jagn1	0.6409
1618	Emc3	1.21356
1619	Brk1	1.28088
1620	Sec13	0.431923
1621	Vgll4	0.638891
1622	Raf1	0.466973
1623	Rpl32	28.8367
1624	Ift122	0.386742
1625	Plxnd1	1.54373
1626	Tmcc1	0.858472
1627	8430408G22Rik	0.516235
1628	Hnrnpf	8.16145
1629	Csgalnact2	0.303379
1630	Adipor2	0.858609
1631	Wnt5b	0.662697
1632	Erc1	0.347321
1633	Wnk1	2.47481
1634	Kdm5a	0.488508
1635	Il17ra	1.19323
1636	Atp6v1e1	1.21002
1637	Mical3	1.33453
1638	Usp18	0.488635
1639	M6pr	0.477315
1640	Necap1	0.352346
1641	Emg1	1.50013
1642	Phb2	1.26775
1643	Tpi1	0.500648
1644	Ptms	4.55685
1645	Mlf2	0.553552
1646	Cops7a	0.303807
1647	Chd4	0.95999
1648	Gapdh	7.93554
1649	Mrpl51	0.825287
1650	Tapbpl	0.372521
1651	Ltbr	0.469315
1652	Tnfrsf1a	2.94633
1653	Cd9	13.1895
1654	Vwf	1.13261
1655	Ccnd2	0.922205
1656	Tspan9	0.618123
1657	Tead4	0.564849
1658	Fkbp4	0.366486
1659	Clec2d	12.4644
1660	Gabarapl1	1.18492
1661	Magohb	0.342499
1662	Ybx3	4.90464
1663	Smim10l1	2.04664
1664	Etv6	0.618542
1665	Lrp6	0.309398
1666	Cdkn1b	0.46721
1667	Apold1	1.35276
1668	Emp1	13.8499
1669	H2afj	0.865011
1670	Wbp11	0.622382
1671	Mgp	22.2488
1672	Arhgdib	0.425897
1673	Strap	2.49291
1674	Mgst1	0.410673
1675	Aebp2	0.397477
1676	Slco1a4	0.800114
1677	Golt1b	0.684661
1678	Kcnj8	0.775562
1679	Cmas	0.651458
1680	Etnk1	2.03405
1681	Kras	1.81989
1682	Ints13	0.3575
1683	Fgfr1op2	1.01728
1684	Med21	0.887895
1685	Ppfibp1	4.62015
1686	Pthlh	0.518282
1687	Ergic2	0.974181
1688	Dennd5b	0.723982
1689	2810474O19Rik	0.503388
1690	Myadm	0.676854
1691	Ndufa3	0.516515
1692	Prpf31	0.36423
1693	Tsen34	0.403324
1694	Rps9	30.9657
1695	Leng8	0.320129
1696	Ppp1r12c	0.606039
1697	Tmem238	0.365731
1698	Rpl28	21.7112
1699	Ube2s	3.0287
1700	U2af2	0.989028
1701	Epn1	0.303544
1702	Zfp787	0.497429
1703	Clcn4	0.431439
1704	Rps5	29.7288
1705	Trim28	0.464841
1706	Chmp2a	2.25103
1707	Ube2m	0.935886
1708	Selenow	3.09951
1709	Nop53	1.05446
1710	Ehd2	0.890484
1711	Napa	1.06198
1712	Ccdc9	0.384602
1713	Sae1	0.432927
1714	Tmem160	0.895153
1715	Ap2s1	0.756778
1716	Slc1a5	0.472374
1717	Strn4	0.360324
1718	Prkd2	0.380833
1719	Calm3	0.82772
1720	Ppp5c	0.32377
1721	Dmwd	0.364271
1722	Snrpd2	1.84471
1723	Vasp	0.678085
1724	Fosb	1.45158
1725	Ercc1	0.9289
1726	Cd3eap	0.655669
1727	Trappc6a	0.441785
1728	Ppp1r37	0.366146
1729	Gemin7	0.964367
1730	Relb	1.28693
1731	Clptm1	0.569354
1732	Apoe	2.4906
1733	Tomm40	0.652321
1734	Bcam	0.648254
1735	Bcl3	0.754184
1736	Pvr	0.576983
1737	Plaur	6.38132
1738	Gm9844	0.378092
1739	Rps19	32.109
1740	Arhgef1	0.574791
1741	Rabac1	1.88098
1742	B9d2	0.429253
1743	Tgfb1	4.47369
1744	Hnrnpul1	0.492557
1745	Egln2	0.495682
1746	Snrpa	0.663525
1747	Itpkc	0.54491
1748	Ltbp4	2.04464
1749	Blvrb	0.713646
1750	Sertad1	1.00395
1751	Psmc4	1.59547
1752	Fbl	1.49476
1753	Eid2	0.510493
1754	Timm50	0.40551
1755	Supt5	0.328041
1756	Rps16	24.1293
1757	Zfp36	3.30126
1758	Med29	0.501479
1759	Samd4b	0.887272
1760	Mrps12	0.318731
1761	Nfkbib	0.722199
1762	Sirt2	0.453883
1763	Hnrnpl	0.68918
1764	Ech1	0.464229
1765	Actn4	1.91242
1766	Eif3k	2.79658
1767	Psmd8	1.81622
1768	Yif1b	0.569634
1769	2200002D01Rik	0.810299
1770	Spint2	0.311653
1771	Capns1	2.11195
1772	Tbcb	0.828138
1773	Polr2i	0.676796
1774	Psenen	1.65526
1775	Cox6b1	3.87511
1776	Rbm42	0.659037
1777	Tmem147	0.381233
1778	Usf2	0.324489
1779	Fxyd5	4.95628
1780	Scn1b	0.801862
1781	Gramd1a	0.600315
1782	Wtip	0.711851
1783	Uba2	0.760086
1784	Gpi1	1.10664
1785	4931406P16Rik	1.81561
1786	Lsm14a	0.756559
1787	Cebpg	2.51693
1788	Pdcd5	1.98722
1789	Zfp507	0.348541
1790	Plekhf1	0.363581
1791	Etfb	0.588715
1792	Klk8	0.472304
1793	2410002F23Rik	0.40416
1794	Emc10	1.27948
1795	Nr1h2	1.14883
1796	Vrk3	0.394715
1797	Nup62	0.585208
1798	Ptov1	0.535292
1799	Ap2a1	0.35645
1800	Prmt1	1.14681
1801	Rras	1.43873
1802	Prrg2	0.443168
1803	Rcn3	0.619133
1804	Fcgrt	2.91099
1805	Rps11	31.0357
1806	Rpl13a	0.718889
1807	Snrnp70	1.30865
1808	Ruvbl2	0.363198
1809	Ftl1	30.3516
1810	Bax	1.45848
1811	Nucb1	0.67821
1812	Ppp1r15a	2.57865
1813	Rasip1	3.28672
1814	Rpl18	24.6818
1815	Cyth2	1.1236
1816	Grwd1	0.647121
1817	Kdelr1	0.662372
1818	Emp3	0.826521
1819	Gtf2h1	0.356493
1820	Ldha	4.34386
1821	Tsg101	0.711578
1822	Spty2d1	0.503502
1823	Nav2	0.747339
1824	Cyfip1	0.726708
1825	Nipa2	0.654337
1826	Herc2	0.504078
1827	Ube3a	1.18188
1828	Klf13	1.83325
1829	Mphosph10	1.41954
1830	Nsmce3	1.12188
1831	Tjp1	1.30227
1832	Pcsk6	0.337051
1833	Snrpa1	1.00223
1834	Selenos	0.471413
1835	Lrrk1	0.359256
1836	Mef2a	5.03479
1837	Igf1r	0.317964
1838	Arrdc4	0.808174
1839	Nr2f2	0.841496
1840	Chd2	1.09985
1841	Fam174b	0.481122
1842	Slco3a1	1.09933
1843	Akap13	4.78876
1844	Mrpl46	0.485824
1845	Mrps11	0.41603
1846	Aen	0.760933
1847	Isg20	0.938792
1848	Mfge8	1.4453
1849	Abhd2	0.509134
1850	Furin	1.05479
1851	Crtc3	0.479136
1852	Iqgap1	2.2629
1853	Sec11a	0.874916
1854	Pde8a	0.663336
1855	Rps17	5.49387
1856	Whamm	0.449505
1857	Fam103a1	0.709196
1858	Btbd1	0.553414
1859	Tm6sf1	0.359914
1860	Hdgfl3	0.349964
1861	Tlnrd1	0.647233
1862	Mesd	0.47464
1863	Zfand6	0.503646
1864	Fzd4	0.436601
1865	Prss23	3.00804
1866	Eed	0.322597
1867	Picalm	1.9254
1868	Crebzf	0.457132
1869	Pcf11	0.394678
1870	Prcp	0.802127
1871	Fam181b	0.30758
1872	Gab2	0.307441
1873	Ndufc2	1.61059
1874	Rsf1	0.450723
1875	Clns1a	0.647187
1876	Lrrc32	0.903724
1877	Thap12	0.488916
1878	Uvrag	0.363225
1879	Serpinh1	2.4172
1880	Rps3	29.9645
1881	Arrb1	0.399408
1882	Spcs2	1.43705
1883	Ppme1	0.584185
1884	Ucp2	0.32115
1885	Mrpl48	0.38551
1886	Rab6a	0.627373
1887	Fchsd2	0.344366
1888	Lamtor1	0.773088
1889	Il18bp	0.409435
1890	Nup98	0.748223
1891	Stim1	0.351037
1892	Hbb-bs	1.00201
1893	Trim12c	0.317793
1894	Trim30a	0.839902
1895	Cavin3	5.76275
1896	Timm10b	0.371009
1897	Taf10	1.00117
1898	Mrpl17	1.2593
1899	Gm4070	0.414106
1900	Eif3f	4.09456
1901	Lmo1	0.781168
1902	Rpl27a	30.0199
1903	Tmem9b	0.401389
1904	Dennd5a	0.517119
1905	Tmem41b	0.366265
1906	Ipo7	1.53458
1907	Swap70	1.63596
1908	Sbf2	0.423553
1909	Adm	0.371459
1910	Eif4g2	7.0906
1911	Galnt18	0.608657
1912	Usp47	0.511026
1913	Parva	0.462143
1914	Tead1	0.623033
1915	Far1	0.458263
1916	Copb1	1.17362
1917	Psma1	1.34344
1918	1110004F10Rik	1.42783
1919	Rps13	24.4984
1920	Pik3c2a	0.460341
1921	Rps15a	29.308
1922	Arl6ip1	1.80643
1923	Smg1	0.68932
1924	Gde1	0.458029
1925	Knop1	0.539438
1926	Thumpd1	0.518352
1927	Uqcrc2	1.05424
1928	Mettl9	1.27777
1929	Ubfd1	0.422852
1930	Ndufab1	1.35987
1931	Rbbp6	1.68518
1932	Tnrc6a	0.840682
1933	Arhgap17	0.410333
1934	Nsmce1	0.585592
1935	Il4ra	1.23398
1936	Atxn2l	1.13133
1937	Eif3c	4.59126
1938	Nupr1	60.3941
1939	Sgf29	0.327343
1940	Bola2	0.937365
1941	Mapk3	0.643642
1942	Ypel3	0.516192
1943	Ppp4c	0.616023
1944	Aldoa	3.82063
1945	Cdipt	0.434175
1946	Mvp	0.670187
1947	Maz	0.320517
1948	Bcl7c	0.766032
1949	Stx4a	0.390778
1950	Vkorc1	0.417808
1951	Fus	3.34222
1952	Tgfb1i1	0.379627
1953	Tial1	1.00992
1954	Bag3	1.02338
1955	Mcmbp	0.456492
1956	Nsmce4a	1.63488
1957	Plekha1	0.353295
1958	Bub3	1.18711
1959	Oat	0.635759
1960	Zranb1	0.509645
1961	Ctbp2	0.334966
1962	Bccip	0.666401
1963	Dock1	0.436032
1964	Ptpre	1.1343
1965	Glrx3	1.5268
1966	Ppp2r2d	0.537478
1967	Zfp511	0.453416
1968	Echs1	0.35303
1969	Urah	0.317847
1970	Bet1l	0.473585
1971	Ric8a	0.405809
1972	Psmd13	0.772482
1973	Ifitm2	8.75391
1974	Ifitm3	65.1991
1975	Rnh1	1.72305
1976	Hras	0.79671
1977	Irf7	1.99436
1978	Taldo1	0.631685
1979	Rplp2	11.0487
1980	Pnpla2	0.765983
1981	Cd151	1.91081
1982	Polr2l	0.525436
1983	Tspan4	1.43914
1984	Tollip	0.512751
1985	Mob2	0.784782
1986	Ctsd	3.20477
1987	Mrpl23	0.649625
1988	Cd81	3.90879
1989	Tssc4	0.304706
1990	Kcnq1ot1	1.66752
1991	Cdkn1c	0.399747
1992	Nap1l4	0.898195
1993	Cars	1.16207
1994	Tnfrsf23	0.529288
1995	Ppfia1	0.420596
1996	Ccnd1	0.747042
1997	Akap12	7.76306
1998	Zbtb2	0.318278
1999	Myct1	0.774003
[truncated: 2,277 more rows]

## Sheet: TM expressed genes
	gene	TM
1	Tcea1	0.628222
2	Atp6v1h	0.485274
3	Rb1cc1	0.638299
4	Pcmtd1	0.454767
5	Rrs1	0.797633
6	Cops5	0.33255
7	Arfgef1	0.399079
8	Sulf1	0.822094
9	Tram1	0.879203
10	Rpl7	13.1968
11	Rdh10	0.997455
12	Ube2w	0.404697
13	Eloc	2.80803
14	Ly96	0.401553
15	Crispld1	0.329519
16	Tfap2b	0.329692
17	Smap1	0.588649
18	Lmbrd1	0.604916
19	Phf3	0.491069
20	Ptp4a1	4.25996
21	Zfp451	1.03202
22	Dst	1.17839
23	Fam168b	0.408241
24	Arid5a	0.669363
25	Cox5b	3.54828
26	Actr1b	0.361996
27	Unc50	0.561286
28	Mrpl30	1.11967
29	Txndc9	0.737933
30	Eif5b	0.913978
31	Pdcl3	0.82134
32	Rpl31	3.31181
33	Rnf149	0.526242
34	Map4k4	0.929047
35	Il1r1	1.78446
36	Fhl2	1.36167
37	1500015O10Rik	22.0293
38	Tpp2	0.544557
39	Tex30	0.313078
40	Col3a1	5.64511
41	Col5a2	1.98569
42	Gls	1.82856
43	Nab1	0.399177
44	Stk17b	1.13209
45	Sf3b1	2.61255
46	Coq10b	2.83679
47	Hspd1	1.92386
48	Hspe1	2.30387
49	Mob4	0.820728
50	Spats2l	0.493843
51	Bzw1	2.3657
52	Clk1	0.880535
53	Ndufb3	1.09996
54	Cflar	0.707496
55	Tmem237	0.336478
56	Sumo1	3.4476
57	Nop58	2.69504
58	Bmpr2	1.13214
59	Nbeal1	0.547175
60	Cyp20a1	0.436824
61	Raph1	0.701709
62	Nrp2	1.58836
63	Eef1b2	6.53194
64	Zdbf2	0.326697
65	Klf7	0.312782
66	Acadl	0.472483
67	Fn1	4.06444
68	Rpl37a	15.9499
69	Igfbp2	35.9167
70	Igfbp5	52.3088
71	Tns1	0.629137
72	Arpc2	3.56373
73	Aamp	1.16015
74	Pnkd	0.353404
75	Tmbim1	1.89863
76	Ctdsp1	0.361135
77	Usp37	0.419846
78	Stk16	0.627551
79	Chpf	0.888036
80	Epha4	0.345193
81	Acsl3	1.23794
82	Utp14b	0.472212
83	Kcne4	0.889819
84	Serpine2	33.2539
85	Cul3	1.03588
86	Mff	0.619101
87	Agfg1	0.58914
88	Pid1	0.371921
89	Dner	0.374735
90	Trip12	0.583452
91	Cab39	0.537754
92	Itm2c	3.83343
93	Psmd1	0.738388
94	Ncl	5.28368
95	Ptma	28.5028
96	Eif4e2	0.627951
97	Ackr3	0.571003
98	Cops8	1.05124
99	Col6a3	1.87723
100	Lrrfip1	0.560069
101	Ube2f	0.987606
102	Ilkap	0.320557
103	Ndufa10	0.535329
104	Cops9	0.734675
105	Gpc1	0.596312
106	Hdlbp	2.71535
107	Stk25	0.338598
108	Dtymk	0.518764
109	Fam174a	0.431845
110	Pam	4.84944
111	Kdsr	0.327849
112	Vps4b	0.379761
113	Tsn	1.07538
114	Nifk	0.724557
115	Tmem37	0.421633
116	Dbi	4.11147
117	Steap3	0.957879
118	Ddx18	0.331654
119	Actr3	1.19192
120	Slc35f5	0.506995
121	Ccnt2	0.312553
122	Ubxn4	1.68814
123	Yod1	0.440333
124	Mapkapk2	1.1735
125	Slc41a1	1.07455
126	Nucks1	1.13569
127	Elk4	0.446237
128	Ppp1r15b	0.795595
129	Snrpe	1.65379
130	Atp2b4	0.53476
131	Prelp	4.40051
132	Fmod	15.0333
133	Btg2	1.14132
134	Chil1	26.3829
135	Tmem183a	0.427285
136	Cyb5r1	0.594485
137	Adipor1	0.676334
138	Kdm5b	0.356824
139	Arl8a	0.490678
140	Timm17a	1.05181
141	Nav1	0.642133
142	Csrp1	2.56049
143	Phlda3	0.959843
144	Tmem9	0.501715
145	Camsap2	0.319201
146	Nek7	0.374296
147	Cfh	2.46788
148	Cdc73	0.401832
149	Glrx2	0.364911
150	Rgs2	1.42072
151	Pla2g4a	1.02906
152	Ptgs2	14.5856
153	BC003331	0.398127
154	Tpr	0.945546
155	Prg4	0.459184
156	Hmcn1	1.04829
157	Ivns1abp	0.479963
158	Swt1	0.334557
159	Rnf2	0.347199
160	1700025G04Rik	0.764585
161	Rgl1	0.387633
162	Arpc5	1.19872
163	Lamc1	0.556289
164	Dhx9	0.723105
165	Rgs16	0.313025
166	Glul	2.93877
167	Ier5	9.12793
168	Stx6	1.02642
169	Acbd6	0.587157
170	Qsox1	0.47223
171	Tor1aip1	1.51492
172	Tor1aip2	0.835174
173	Gm2000	0.410207
174	Abl2	0.460274
175	Tor3a	0.606012
176	Cop1	0.393242
177	4930523C07Rik	0.640195
178	Mrps14	1.12063
179	Cacybp	0.851162
180	Rc3h1	0.432908
181	Prdx6	3.74172
182	Suco	1.69563
183	Vamp4	0.700937
184	Myoc	18.5163
185	Prrc2c	2.17392
186	Fmo1	3.1981
187	Prrx1	1.67962
188	Selp	0.426712
189	Atp1b1	0.490399
190	Tiprl	0.728468
191	Mpc2	2.03474
192	Mpzl1	0.560867
193	Creg1	1.07901
194	Uck2	0.863585
195	Tmco1	1.01614
196	Pbx1	0.880151
197	Rgs5	5.55656
198	Ddr2	1.06611
199	Uap1	4.27483
200	Olfml2b	0.343419
201	Atf6	0.903185
202	Sdhc	0.309741
203	Ndufs2	0.883715
204	Adamts4	0.823589
205	Ufc1	0.956452
206	Pfdn2	1.62298
207	F11r	0.536526
208	Copa	0.72736
209	Pea15a	0.572273
210	Igsf8	0.416108
211	Tagln2	5.96875
212	Adss	0.915948
213	Desi2	0.817477
214	Cox20	0.411122
215	Hnrnpu	2.80621
216	Ahctf1	0.546287
217	Cdc42bpa	0.700607
218	Acbd3	0.927788
219	H3f3a	13.9379
220	Sde2	1.01376
221	Ephx1	0.760188
222	Cnih4	0.627343
223	Wdr26	0.582162
224	Enah	0.371842
225	Srp9	2.01789
226	Degs1	1.52695
227	Capn2	1.03108
228	Aida	0.345674
229	Mia3	0.356463
230	Marc2	0.995348
231	Eprs	1.59165
232	Tgfb2	2.38492
233	Rrp15	0.503781
234	Atf3	2.68275
235	Nenf	5.46537
236	Ppp2r5a	0.326207
237	Lpgat1	0.63706
238	G0s2	0.85695
239	Cd34	0.649496
240	Cr1l	0.65175
241	Fam107b	1.09636
242	Frmd4a	0.587937
243	Phyh	0.346971
244	Ccdc3	1.00592
245	Cdc123	0.336918
246	Celf2	0.352378
247	Atp5c1	1.79243
248	Itih5	0.551761
249	Pfkfb3	1.04769
250	Rbm17	0.587247
251	Itga8	0.411927
252	Rsu1	1.02919
253	Vim	40.4365
254	Arl5b	0.525626
255	Plxdc2	1.44861
256	Dnajc1	0.64471
257	Commd3	0.54659
258	Arhgap21	0.334431
259	Abi1	0.310979
260	Yme1l1	0.428135
261	Mrpl41	0.415795
262	Tubb4b	5.49073
263	Dpp7	0.449347
264	Entpd2	0.44202
265	Npdc1	1.52088
266	Paxx	0.438782
267	Ptgds	1.10065
268	Edf1	2.0877
269	Phpt1	0.362736
270	Bmyc	0.359975
271	Dnlz	0.315272
272	Sdccag3	0.311803
273	Notch1	0.551988
274	Rpl7a	9.203
275	Surf1	0.384145
276	Surf2	0.306947
277	Surf4	0.87819
278	Col5a1	0.955228
279	Olfm1	0.41795
280	Sptan1	0.868471
281	Set	1.96089
282	Lrrc8a	0.473018
283	Ptpa	0.35483
284	Ntmt1	0.381918
285	Prrx2	1.06057
286	Ptges	2.91304
287	BC005624	0.681801
288	Ncs1	0.430845
289	Prrc2b	0.453765
290	Swi5	3.02674
291	1110008P14Rik	0.36544
292	Slc25a25	0.337557
293	Dpm2	0.350951
294	Ak1	1.04011
295	Eng	1.04453
296	Cdk9	0.534047
297	Fam129b	0.719706
298	Rpl12	7.98384
299	Angptl2	0.337247
300	Mapkap1	0.359006
301	Gapvd1	0.309391
302	Hspa5	12.8844
303	Fbxw2	0.602484
304	Rab14	1.40325
305	Gsn	13.0446
306	Stom	0.33671
307	Ndufa8	0.749509
308	Rbm18	0.974822
309	Rc3h2	0.314948
310	Nek6	0.448735
311	Psmb7	0.922648
312	Olfml2a	0.392229
313	Rpl35	7.31264
314	Arpc5l	0.65533
315	Ppp6c	0.363481
316	Zeb2	1.16729
317	Epc2	0.372514
318	Rnd3	1.21932
319	Tnfaip6	5.70787
320	Arl5a	0.329378
321	Fmnl2	0.556395
322	Prpf40a	0.653215
323	Nr4a2	5.67463
324	Gpd2	0.341268
325	Acvr1	0.597212
326	Baz2b	0.706025
327	March7	0.4884
328	Cd302	3.42284
329	Rbms1	2.03736
330	Psmd14	0.475895
331	Fap	0.332438
332	Ifih1	0.496957
333	Ppig	0.795464
334	Ssb	2.38434
335	Gorasp2	0.72744
336	Dync1i2	0.362054
337	Hat1	0.502728
338	Ola1	0.413064
339	Atp5g3	2.13082
340	Hnrnpa3	1.8848
341	Nfe2l2	1.95151
342	Fkbp7	1.83842
343	Ube2e3	0.739416
344	Dnajc10	0.897152
345	Nckap1	0.81674
346	Zc3h15	1.89047
347	Itgav	2.08245
348	Fam171b	0.355156
349	Calcrl	0.300591
350	Tfpi	0.831205
351	Selenoh	0.30372
352	Zdhhc5	0.413564
353	Serping1	8.58752
354	Timm10	0.766611
355	Ssrp1	0.459727
356	Tnks1bp1	0.346983
357	Fnbp4	0.460585
358	Mtch2	0.667707
359	Ndufs3	0.600325
360	Celf1	0.41528
361	Psmc3	0.732747
362	Arfgap2	0.420008
363	Mdk	4.95761
364	Creb3l1	1.10383
365	Cry2	0.320289
366	Tspan18	0.73221
367	Cd82	0.716023
368	Ext2	0.657649
369	Gm13889	10.3725
370	Hsd17b12	0.554123
371	Api5	0.51772
372	B230118H07Rik	0.323208
373	Trim44	0.390076
374	Fjx1	1.24109
375	Cd44	2.66725
376	Caprin1	0.622257
377	Cd59a	0.832278
378	Hipk3	0.842525
379	Eif3m	0.780867
380	Rcn1	1.51439
381	Immp1l	0.57749
382	Bdnf	0.415758
383	Lin7c	0.493937
384	Fibin	0.591446
385	Nop10	1.21889
386	Emc4	0.651241
387	Emc7	1.7249
388	Spred1	1.37407
389	Thbs1	17.0446
390	Srp14	3.08263
391	Chac1	0.797146
392	Ino80	0.53158
393	Chp1	0.765664
394	1700020I14Rik	0.364051
395	Rtf1	0.581108
396	Ehd4	1.33094
397	Zfp106	0.615552
398	Snap23	0.308672
399	Pdia3	5.30067
400	Serf2	10.4274
401	Hypk	0.452359
402	Casc4	0.853605
403	Eif3j1	0.637882
404	B2m	6.56765
405	Slc30a4	0.322258
406	Dut	0.493734
407	Fbn1	0.91118
408	Eid1	1.13783
409	Secisbp2l	0.310675
410	Cops2	0.594267
411	Fgf7	0.554287
412	Usp50	0.634806
413	Trpm7	0.592827
414	Sppl2a	0.676426
415	Bcl2l11	0.346941
416	Tmem87b	0.356406
417	Fbln7	0.498118
418	Slc20a1	0.591103
419	Snrpb	3.75059
420	Nop56	1.14639
421	Idh3b	0.508625
422	Cpxm1	3.49736
423	Ptpra	0.489326
424	Mrps26	0.360437
425	Ddrgk1	1.45722
426	Cenpb	0.772448
427	Prnp	1.82256
428	Bmp2	0.466795
429	Tmx4	0.641147
430	Jag1	0.516099
431	Btbd3	0.37919
432	Esf1	0.980367
433	Snrpb2	0.350884
434	Dstn	2.98789
435	Rrbp1	2.74023
436	Snx5	0.334607
437	Sec23b	0.302627
438	Dtd1	0.397092
439	Rin2	0.820814
440	Naa20	0.694126
441	Xrn2	0.609599
442	Thbd	2.08614
443	Nxt1	0.305244
444	Cst3	130.213
445	Nsfl1c	0.540929
446	Fkbp1a	1.99402
447	Srxn1	2.41912
448	Rbck1	0.308499
449	H13	1.22739
450	Id1	2.00227
451	Cox4i2	0.316322
452	Foxs1	0.556
453	Pdrg1	0.524248
454	Tm9sf4	0.414085
455	Asxl1	0.316054
456	Mapre1	2.52519
457	Bpifb1	1.10176
458	Chmp4b	2.80291
459	Raly	2.75825
460	Eif2s2	5.00058
461	Dynlrb1	1.02877
462	Map1lc3a	5.53306
463	Trp53inp2	0.472037
464	Procr	11.2102
465	Eif6	3.09419
466	Ergic3	2.76909
467	Romo1	1.50275
468	Rbm39	3.93756
469	Scand1	1.59094
470	2900097C17Rik	0.892183
471	Dlgap4	0.880103
472	Myl9	2.44325
473	1110008F13Rik	1.06474
474	Samhd1	2.78358
475	Rpn2	1.92196
476	Manbal	0.526523
477	Tgm2	1.13908
478	Lbp	5.45965
479	Mafb	0.998949
480	Top1	8.68952
481	Srsf6	1.19412
482	Oser1	0.821576
483	Serinc3	2.42306
484	Pkig	1.00433
485	Wisp2	1.41084
486	Ywhab	2.13265
487	Matn4	1.88792
488	Sdc4	14.1173
489	Sys1	0.897078
490	Pigt	0.329605
491	Ctsa	1.03744
492	Pltp	0.803983
493	Eya2	0.408558
494	Stau1	0.844862
495	Ddx27	0.371416
496	Ptgis	4.45844
497	B4galt5	0.387415
498	Cebpb	18.8229
499	Ptpn1	1.61487
500	Dpm1	0.471604
501	Tshz2	1.04186
502	Pfdn4	0.37433
503	Pmepa1	14.3336
504	Rab22a	0.521488
505	Vapb	0.598612
506	Gnas	29.0047
507	Ctsz	2.87483
508	Atp5e	5.26785
509	Prelid3b	0.611719
510	Edn3	3.71549
511	Psma7	2.15448
512	Adrm1	1.11056
513	Rps21	14.0727
514	Ogfr	0.706901
515	Dido1	0.315321
516	Ythdf1	0.606229
517	Ppdpf	0.392301
518	Helz2	0.676479
519	Tpd52l2	0.709244
520	Dnajc5	0.504874
521	Plp2	0.456545
522	Praf2	0.518151
523	Pqbp1	0.320764
524	Rbm3	9.87976
525	Ebp	0.732531
526	Dynlt3	0.805215
527	Srpx	0.459775
528	Tspan7	0.370398
529	Mid1ip1	0.984879
530	Atp6ap2	2.85585
531	Usp9x	1.6211
532	Ddx3x	3.03123
533	Cask	0.554632
534	Ndufb11	2.78261
535	Uba1	0.617508
536	Timp1	10.1761
537	Il13ra1	0.34156
538	Pgrmc1	2.10491
539	Slc25a5	3.43583
540	Ube2a	1.29818
541	Rpl39	13.8197
542	Ndufa1	1.95186
543	Lamp2	3.11296
544	Mcts1	0.379218
545	Thoc2	0.462377
546	Stag2	0.349935
547	Hs6st2	0.302135
548	Gpc4	0.687477
549	Gpc3	6.99873
550	Hprt	0.898797
551	Mospd1	0.669293
552	Rtl8a	0.493247
553	Fhl1	0.686431
554	Htatsf1	0.491234
555	Rbmx	0.436164
556	Fmr1	0.68981
557	Vma21	0.576376
558	Cetn2	0.449051
559	Bgn	37.0254
560	Slc6a8	0.567461
561	Bcap31	1.79662
562	Idh3g	0.329364
563	Ssr4	3.9202
564	Irak1	0.310102
565	Flna	0.854364
566	Emd	0.70654
567	Rpl10	10.4363
568	Atp6ap1	1.405
569	Gdi1	0.326114
570	Lage3	0.309353
571	Fundc2	0.936383
572	Vbp1	0.441501
573	Pls3	1.00905
574	Tbl1x	0.396167
575	Prkx	0.501621
576	Tmem47	1.04635
577	Eif2s3x	0.356343
578	Maged1	2.42753
579	Msn	1.20916
580	Ar	0.804396
581	Pja1	0.551003
582	Nono	0.567745
583	Ogt	0.447803
584	Pin4	0.353145
585	Rps4x	25.0605
586	Xist	1.38465
587	Slc16a2	0.327419
588	Rlim	0.714183
589	Pbdc1	0.670622
590	Atrx	0.745838
591	Magt1	0.439253
592	Cox7b	2.06882
593	Pgk1	1.47913
594	Itm2a	4.89658
595	Hmgn5	0.385384
596	Sh3bgrl	0.886753
597	Tnmd	8.5594
598	Tspan6	2.78311
599	Srpx2	1.52248
600	Timm8a1	0.987671
601	Rpl36a	6.00918
602	Hnrnph2	0.465856
603	Armcx3	0.397096
604	Tceal8	1.69541
605	Tceal9	2.87259
606	Bex3	0.914448
607	Tceal3	0.411607
608	Morf4l2	2.04973
609	Nrk	0.795658
610	Mum1l1	0.30673
611	Tsc22d3	1.06104
612	Acsl4	0.574068
613	Maged2	1.4117
614	Huwe1	0.886326
615	Hsd17b10	0.995155
616	Smc1a	1.11396
617	Mageh1	0.304948
618	Nbdy	1.1075
619	Sat1	15.463
620	Acot9	1.05021
621	Prdx4	3.89962
622	Rps6ka3	0.911123
623	Eif1ax	1.40568
624	Pdha1	1.01655
625	Rbbp7	1.76634
626	Syap1	0.47629
627	Zrsr2	0.745017
628	Gpm6b	0.7796
629	Rab9	0.384814
630	Tmsb4x	59.7178
631	Mid1	0.609493
632	Zfhx4	0.56666
633	Gm8797	2.2624
634	Mrps28	0.706971
635	Tpd52	0.376651
636	Fabp5	0.662167
637	1810022K09Rik	0.820867
638	Car3	0.456587
639	Ythdf3	0.346412
640	Cp	0.359752
641	Fndc3b	1.31651
642	Rpl22l1	9.12265
643	Sec62	2.76139
644	Skil	3.70504
645	Gnb4	1.02019
646	Actl6a	0.413176
647	Ndufb5	1.64389
648	Ttc14	0.630979
649	Fxr1	0.559083
650	Dnajc19	0.83553
651	Atp11b	0.405327
652	Anxa5	6.13938
653	4932438A13Rik	0.570636
654	Fgf2	0.708612
655	Spry1	1.0848
656	Fat4	0.316508
657	Larp1b	0.877625
658	Slc7a11	0.302011
659	Noct	0.712844
660	Elf2	0.651141
661	Mgarp	4.21125
662	Ndufc1	1.56892
663	Naa15	0.518719
664	Foxo1	0.89147
665	Lhfp	1.5083
666	Ufm1	0.982789
667	Postn	2.86688
668	Alg5	0.355182
669	Rfxap	0.388906
670	Dclk1	2.2403
671	Tm4sf1	83.6444
672	Wwtr1	4.4288
673	Commd2	0.311707
674	Rnf13	0.785778
675	Pfn2	0.717171
676	Tsc22d2	0.997398
677	Serp1	1.23207
678	Selenot	0.625266
679	Siah2	0.930037
680	Igsf10	0.677398
681	Mbnl1	1.77427
682	Rap2b	0.402328
683	Dhx36	0.511834
684	Gmps	0.410741
685	Ssr3	1.5505
686	Tiparp	5.52316
687	Ccnl1	2.45853
688	Ptx3	1.99746
689	Kpna4	0.992742
690	Nmd3	0.494205
691	Pdcd10	1.15392
692	Golim4	1.35547
693	Ppid	0.608774
694	Fam198b	0.309373
695	Sfrp2	4.25413
696	Rps3a1	24.6728
697	Hdgf	1.17261
698	Mrpl24	0.485722
699	Crabp2	2.29895
700	Nes	0.347972
701	Naxe	0.735497
702	Mef2d	0.516279
703	Cct3	1.22351
704	Glmp	0.434265
705	Lmna	19.8082
706	Lamtor2	1.38417
707	Ssr2	1.26295
708	Arhgef2	0.309451
709	2810403A07Rik	0.34186
710	Dap3	0.311769
711	Ash1l	0.762691
712	Fdps	0.307073
713	Krtcap2	1.90923
714	Dpm3	1.00948
715	Slc50a1	1.01801
716	Cks1b	0.466663
717	Shc1	0.417393
718	Pbxip1	0.432585
719	Pmvk	0.350859
720	Hax1	0.578381
721	Ubap2l	0.541805
722	Tpm3	4.67692
723	Rps27	14.6966
724	Rab13	0.372252
725	Jtb	0.942802
726	Slc39a1	1.54097
727	Ilf2	0.843639
728	Chtop	0.929496
729	S100a1	1.19317
730	S100a13	2.47488
731	S100a16	1.30708
732	S100a4	1.31283
733	S100a6	39.8301
734	S100a11	9.62254
735	S100a10	14.1377
736	Mrpl9	0.310078
737	Psmb4	2.27711
738	Psmd4	0.968691
739	Cdc42se1	0.317489
740	Cers2	0.734478
741	Arnt	0.339595
742	Ctsk	3.88398
743	Ensa	0.457062
744	Mcl1	6.28387
745	Ecm1	1.85204
746	Mrps21	0.739033
747	Anp32e	0.729845
748	Sf3b4	0.529692
749	Txnip	0.417812
750	Lix1l	0.672059
751	Rbm8a	0.783332
752	Rnf115	0.322045
753	Prkab2	0.540215
754	Sec22b	0.87358
755	Notch2	0.850784
756	Phgdh	0.566544
757	Man1a2	0.593307
758	Ptgfrn	0.492197
759	Igsf3	0.683177
760	Atp1a1	2.53342
761	Ngf	3.49825
762	Csde1	1.65486
763	Nras	0.377541
764	Bcas2	0.879307
765	Olfml3	2.46486
766	Hipk1	0.656797
767	Rsbn1	0.364709
768	Slc16a1	1.01536
769	Rhoc	3.98398
770	Capza1	0.33321
771	Rap1a	1.19822
772	Atp5f1	2.83887
773	Lamtor5	0.724898
774	Ahcyl1	0.398545
775	Csf1	1.90042
776	Gstm5	1.11958
777	Gstm2	0.537178
778	Gstm1	1.5506
779	Gnai3	0.803648
780	Psma5	1.51207
781	Sars	0.774975
782	Taf13	0.53303
783	Prpf38b	0.468005
784	Col11a1	1.32323
785	Vcam1	3.93975
786	Mfsd14a	0.597506
787	Snx7	0.409218
788	Cnn3	4.21655
789	F3	2.03967
790	Arhgap29	0.973529
791	Gclm	1.70214
792	Dnttip2	0.88953
793	Pde5a	0.439292
794	1810037I17Rik	2.87512
795	Usp53	0.348064
796	Sec24d	0.478299
797	Prss12	1.12705
798	Camk2d	1.10613
799	Ank2	0.408068
800	Larp7	0.377472
801	Tifa	0.577417
802	Pitx2	1.31883
803	Elovl6	0.345329
804	Gar1	0.48748
805	Pla2g12a	0.372813
806	Ostc	1.70883
807	Rpl34	13.1778
808	Hadh	0.409968
809	Sgms2	0.834831
810	Papss1	0.377073
811	Dkk2	0.672067
812	Aimp1	0.463869
813	Tet2	0.422017
814	Cisd2	1.32109
815	Ube2d3	5.74806
816	Nfkb1	3.33121
817	Ppp3ca	0.656973
818	Emcn	0.669515
819	H2afz	10.6685
820	Lamtor3	0.57289
821	Adh5	0.520716
822	Eif4e	2.54654
823	Pdlim5	0.665799
824	Gbp7	0.416273
825	Gbp3	0.328697
826	Gbp2	3.44831
827	Gtf2b	0.965634
828	Pkn2	0.743188
829	Lmo4	3.02595
830	Hs2st1	0.596049
831	Selenof	6.64806
832	Sh3glb1	4.25109
833	Znhit6	0.399414
834	Cyr61	2.78382
835	Bcl10	1.16466
836	2410004B18Rik	0.425554
837	Gng5	8.73337
838	Dnajb4	0.798862
839	Fubp1	0.860321
840	Zzz3	0.312539
841	Pigk	0.418246
842	Rabggtb	0.915686
843	Acadm	0.448122
844	Zranb2	0.446837
845	Ankrd13c	0.380812
846	Srsf11	1.67509
847	Wls	1.32277
848	Rps20	31.3363
849	Chchd7	0.799471
850	Gm11808	0.974469
851	Penk	19.3974
852	Impad1	0.478587
853	Sdcbp	3.92448
854	Rab2a	2.10418
855	Asph	0.348751
856	Gem	11.2852
857	Fam92a	0.68378
858	Slc26a7	0.833788
859	Tmem64	0.337883
860	Osgin2	0.323022
861	Cpne3	0.34022
862	Ggh	0.973115
863	Pnisr	0.40027
864	Ndufaf4	0.450819
865	Ube2j1	1.53537
866	Pnrc1	2.85005
867	Akirin2	0.420397
868	Ddx58	0.424024
869	Topors	0.463547
870	Ndufb6	1.11772
871	Dnaja1	9.21766
872	Smu1	0.393377
873	B4galt1	0.530135
874	Bag1	1.61313
875	Chmp5	0.789883
876	Ube2r2	1.48907
877	Enho	0.496003
878	Cntfr	0.504449
879	Il11ra1	2.29232
880	Rpp25l	0.348288
881	Dctn3	0.720387
882	Gm13305	5.9335
883	Vcp	1.65207
884	Ccdc107	0.518899
885	Tpm2	3.01188
886	Tln1	1.10024
887	Creb3	0.31387
888	Reck	0.86487
889	Clta	2.9401
890	Tomm5	0.968116
891	Exosc3	0.544927
892	Slc25a51	0.417941
893	Shb	0.383868
894	Anp32b	1.89026
895	Tgfbr1	0.54145
896	Sec61b	2.87894
897	Nr4a3	0.968494
898	Erp44	0.848351
899	Mrpl50	0.486521
900	Abca1	0.737381
901	Slc44a1	0.519684
902	Zfp462	0.322175
903	Rad23b	0.742514
904	Klf4	6.67347
905	Ctnnal1	0.592441
906	Akap2	0.529704
907	Txn1	11.7255
908	Svep1	0.819725
909	Lpar1	0.37051
910	AI314180	0.400068
911	Dnajc25	0.627962
912	Ugcg	1.4683
913	Ptbp3	0.925935
914	Slc31a1	0.601507
915	Cdc26	0.358635
916	Rgs3	1.54071
917	Col27a1	0.58955
918	Atp6v1g1	2.92111
919	Tnc	0.759656
920	Brinp1	0.36917
921	Tle1	0.576907
922	Ptprd	0.582758
923	Nfib	1.33319
924	Ttc39b	0.499192
925	Psip1	0.613406
926	Rraga	0.945178
927	Rps6	6.17234
928	Hacd4	0.402918
929	Klhl9	0.302081
930	Mysm1	0.34104
931	Jun	3.90678
932	Nfia	1.64358
933	Tm2d1	0.566165
934	Dock7	0.416747
935	Cachd1	0.368912
936	Jak1	2.94051
937	Leprot	0.585201
938	Pde4b	2.05386
939	Mier1	0.689942
940	Plpp3	6.93871
941	Ssbp3	0.607837
942	Tmem59	5.46343
943	Yipf1	0.373118
944	Glis1	0.418534
945	Magoh	2.16356
946	0610037L13Rik	0.430197
947	Scp2	1.00971
948	Gpx7	0.321701
949	Zcchc11	0.468503
950	Prpf38a	0.501905
951	Zfyve9	0.33786
952	Txndc12	0.339837
953	Kti12	0.550904
954	Nrd1	0.531487
955	Osbpl9	0.46568
956	Rnf11	1.17178
957	Cmpk1	0.767904
958	Efcab14	0.500925
959	Uqcrh	5.18708
960	Nasp	0.951509
961	Akr1a1	2.27157
962	Prdx1	10.0137
963	Rps8	16.1812
964	Eri3	0.421854
965	Gm12840	1.14341
966	Atp6v0b	2.02022
967	Med8	0.362638
968	Elovl1	1.0562
969	Ebna1bp2	0.888149
970	Slc2a1	2.14888
971	Svbp	1.26289
972	Ybx1	6.57212
973	Hivep3	0.759482
974	Ctps	0.627256
975	Rlf	0.308563
976	Ppt1	0.777999
977	Cap1	0.527515
978	Pabpc4	0.529136
979	Macf1	0.991435
980	Ndufs5	1.64959
981	Akirin1	0.853455
982	Rragc	0.616237
983	Utp11	0.380656
984	1110065P20Rik	0.374171
985	Yrdc	1.21682
986	Gnl2	0.409827
987	Mrps15	0.402738
988	Stk40	1.31367
989	Eva1b	0.439277
990	Thrap3	0.474588
991	Map7d1	2.4215
992	Trappc3	0.609022
993	Col8a2	2.48637
994	Psmb2	2.72333
995	Sfpq	2.73008
996	Gja4	0.355054
997	Gjb3	0.728182
998	Phc2	1.06051
999	Ak2	0.469449
1000	Rnf19b	1.42193
1001	Yars	0.521317
1002	Rbbp4	0.927072
1003	Marcksl1	3.54373
1004	Hdac1	0.422338
1005	Eif3i	2.1017
1006	Tmem234	0.671727
1007	Khdrbs1	1.04849
1008	Ptp4a2	2.79961
1009	Col16a1	1.84756
1010	Fabp3	0.334795
1011	Snrnp40	0.444651
1012	Pum1	0.620749
1013	Sdc3	0.503292
1014	Ythdf2	0.444454
1015	Snhg12	1.35961
1016	Sesn2	0.85855
1017	Atpif1	1.87692
1018	Dnajc8	0.854256
1019	Stx12	0.966026
1020	Fam76a	0.682624
1021	Wasf2	0.544981
1022	Slc9a1	0.320131
1023	Nudc	0.982481
1024	Hmgn2	1.36623
1025	Sh3bgrl3	1.76548
1026	Zfp593	0.436985
1027	Mtfr1l	0.46909
1028	Selenon	0.343011
1029	Tmem57	0.647191
1030	Tmem50a	1.41488
1031	Rsrp1	1.69087
1032	Syf2	0.719156
1033	Clic4	6.10151
1034	Srrm1	0.999783
1035	Srsf10	1.27416
1036	Pnrc2	0.316854
1037	Fuca1	3.20234
1038	Eloa	0.345887
1039	Rpl11	14.8032
1040	Id3	14.9425
1041	Hnrnpr	0.534566
1042	Luzp1	2.92231
1043	Kdm1a	0.929356
1044	Cdc42	4.50225
1045	Hspg2	1.17971
1046	Alpl	1.00027
1047	Ece1	1.91041
1048	Eif4g3	0.524753
1049	Hp1bp3	0.539095
1050	Ddost	3.24883
1051	Pink1	0.611537
1052	Cda	1.30707
1053	Mul1	0.347988
1054	Camk2n1	0.867135
1055	Nbl1	4.5015
1056	Minos1	2.56034
1057	Capzb	1.48088
1058	Mrto4	0.725714
1059	Ubr4	0.450901
1060	Rcc2	0.302005
1061	Sdhb	0.906625
1062	Mfap2	1.18923
1063	Necap2	0.354901
1064	Szrd1	0.402245
1065	Plekhm2	0.471588
1066	Ddi2	0.519596
1067	Efhd2	0.899663
1068	Tmem51	0.456419
1069	Kazn	0.515721
1070	Prdm2	0.32262
1071	Pdpn	4.44553
1072	Angptl7	1.02662
1073	Srm	0.628343
1074	Tardbp	0.487775
1075	Kif1b	0.705803
1076	Ube4b	0.34525
1077	Ctnnbip1	0.715185
1078	Clstn1	0.541392
1079	Slc25a33	0.50728
1080	Spsb1	1.82484
1081	Eno1	0.650921
1082	Rere	0.343327
1083	Errfi1	15.6401
1084	Park7	2.32955
1085	Camta1	0.430222
1086	Vamp3	0.531122
1087	Klhl21	0.842654
1088	Acot7	0.508151
1089	Rpl22	7.67163
1090	Tprgl	1.59534
1091	Rer1	1.55524
1092	Ski	1.24531
1093	Gnb1	1.93121
1094	Cdk11b	0.606764
1095	Mmp23	0.533488
1096	Ssu72	0.515864
1097	Mrpl20	1.54342
1098	Ccnl2	0.745469
1099	Aurkaip1	0.865952
1100	Mxra8	2.34176
1101	Ube2j2	0.736337
1102	C1qtnf12	0.346231
1103	Sdf4	2.31811
1104	Agrn	0.446642
1105	Isg15	11.5352
1106	Fam133b	0.572952
1107	Gatad1	0.682935
1108	Krit1	0.567463
1109	Akap9	0.488205
1110	Cyp51	1.07189
1111	Fzd1	1.31217
1112	Cdk14	0.511417
1113	Steap4	0.446215
1114	Sri	1.25052
1115	Sema3d	0.366372
1116	Cacna2d1	0.469831
1117	Sema3c	0.314753
1118	Ptpn12	0.371361
1119	Fgl2	3.97007
1120	Pmpcb	0.405775
1121	Psmc2	0.872164
1122	5031425E22Rik	0.43586
1123	Kmt2e	1.05791
1124	Srpk2	0.625268
1125	Tomm7	1.90863
1126	Klhl7	0.336861
1127	Abcf2	0.336794
1128	Rheb	4.44862
1129	Insig1	0.713653
1130	Dnajb6	2.32082
1131	Il6	2.07658
1132	Hadha	0.468879
1133	Hadhb	0.488113
1134	Ost4	2.76042
1135	Emilin1	1.16081
1136	Cgref1	0.990074
1137	Atraid	1.85221
1138	Snx17	0.334037
1139	Ppm1g	0.365919
1140	Nrbp1	0.401341
1141	Fndc4	0.452765
1142	Mrpl33	1.336
1143	Fosl2	1.61759
1144	Ppp1cb	0.998875
1145	Ywhah	1.19396
1146	Ctbp1	0.796383
1147	Maea	0.319454
1148	Slbp	1.03789
1149	Gm1673	0.351265
1150	Mxd4	0.337763
1151	Rnf4	0.547441
1152	Mfsd10	0.373951
1153	Nop14	0.797316
1154	Lrpap1	1.91736
1155	Cpz	0.862358
1156	Grpel1	1.02409
1157	D5Ertd579e	0.321729
1158	Bloc1s4	0.495592
1159	Mrfap1	4.32467
1160	Man2b2	0.345179
1161	Nsg1	0.533898
1162	Lyar	0.628979
1163	Tmem128	0.46342
1164	Wdr1	0.478848
1165	Hs3st1	0.360626
1166	Rab28	0.615124
1167	C1qtnf7	0.483685
1168	Fbxl5	0.319758
1169	Lap3	0.435051
1170	Med28	0.774944
1171	Dhx15	0.700187
1172	Sod3	1.12907
1173	Lgi2	0.772559
1174	Pi4k2b	0.370434
1175	Pcdh7	0.569139
1176	Rell1	0.525659
1177	Pgm1	0.869151
1178	Tbc1d1	0.355727
1179	Klf3	1.22335
1180	Fam114a1	0.520222
1181	Rpl9	25.5702
1182	Ugdh	14.9189
1183	Smim14	3.8837
1184	Ube2k	1.68436
1185	Apbb2	0.422314
1186	Tmem33	0.58763
1187	Slc30a9	0.31673
1188	Ociad1	0.652459
1189	Ociad2	0.31903
1190	Sgcb	0.404482
1191	Rasl11b	0.979516
1192	Fip1l1	0.450205
1193	Chic2	2.09389
1194	Pdgfra	1.73299
1195	Tmem165	0.764012
1196	Clock	0.341337
1197	Paics	0.493807
1198	Srp72	0.357179
1199	Rest	0.414576
1200	Igfbp7	47.3299
1201	Ythdc1	0.987987
1202	Utp3	0.646081
1203	Mob1b	0.368834
1204	Slc4a4	0.998413
1205	Ankrd17	0.72876
1206	Cxcl5	0.534224
1207	Cxcl1	10.5809
1208	Cxcl2	3.01383
1209	Mthfd2l	0.424475
1210	Areg	0.785822
1211	Rchy1	0.346584
1212	G3bp2	0.555699
1213	Uso1	0.429362
1214	Sdad1	0.328264
1215	Cxcl10	5.41233
1216	Scarb2	0.936919
1217	Sept11	1.84035
1218	Ccni	0.447287
1219	Anxa3	0.717186
1220	Hnrnpd	0.981979
1221	Hnrnpdl	2.25222
1222	Sec31a	0.848283
1223	5430416N02Rik	0.603233
1224	Cops4	0.625053
1225	Mrps18c	0.329259
1226	Ptpn13	0.329747
1227	Aff1	0.518951
1228	Hsd17b11	0.31544
1229	Nudt9	0.589216
1230	Sparcl1	0.511953
1231	Spp1	10.3836
1232	Pkd2	1.37667
1233	BC005561	0.659229
1234	Zfp326	0.782542
1235	Zfp644	0.367224
1236	Evi5	0.302903
1237	Rpl5	3.53811
1238	Tmed5	1.90108
1239	Atp5k	1.09583
1240	Fgfrl1	0.302504
1241	Crlf2	0.55858
1242	Noc4l	0.355379
1243	Ep400	0.369557
1244	Ttc28	0.55328
1245	Pitpnb	1.17455
1246	Tpst2	0.463617
1247	Iscu	1.14765
1248	Tmem119	0.418405
1249	Ssh1	1.21921
1250	Kctd10	0.664928
1251	Oasl2	1.08802
1252	Mlec	0.545439
1253	Rnf10	1.43757
1254	Dynll1	9.15659
1255	Srsf9	0.868545
1256	Cox6a1	1.40601
1257	Pxn	0.608662
1258	Rplp0	31.5995
1259	Rab35	0.368261
1260	Hspb8	1.59806
1261	Suds3	0.447317
1262	Pebp1	4.53581
1263	Wsb2	0.72833
1264	Med13l	1.10721
1265	Tbx3	0.593955
1266	Plbd2	0.879277
1267	Ptpn11	0.664905
1268	Rpl6	14.925
1269	Trafd1	0.929481
1270	Erp29	1.63564
1271	Aldh2	2.73068
1272	Atxn2	0.34848
1273	Ppp1cc	1.22846
1274	Vps29	0.959255
1275	Arpc3	3.18799
1276	Atp2a2	2.49496
1277	Anapc5	1.42389
1278	Psmd9	0.388117
1279	Clip1	0.380767
1280	Rsrc2	1.09826
1281	Denr	1.72202
1282	Vps37b	0.44562
1283	Arl6ip4	0.41866
1284	Cdk2ap1	0.411336
1285	Sbno1	0.410642
1286	Tmed2	4.00134
1287	Ncor2	0.742582
1288	Ubc	8.2367
1289	Ran	4.99586
1290	Mrps17	0.445723
1291	Psph	0.86405
1292	Chchd2	13.85
1293	Tpst1	0.466912
1294	Rabgef1	0.565458
1295	Tmem248	0.563825
1296	Sbds	1.12069
1297	Auts2	0.814336
1298	Eif4h	1.11389
1299	Eln	0.883459
1300	Bcl7b	0.528643
1301	Por	0.551046
1302	Mdh2	1.43595
1303	Hspb1	7.71794
1304	Ywhag	1.32414
1305	Polr2j	0.51391
1306	Cux1	0.635635
1307	Fis1	1.52866
1308	Plod3	0.404681
1309	Serpine1	2.60034
1310	Srrt	0.446866
1311	Trip6	0.489363
1312	Gnb2	2.51909
1313	Pcolce	14.782
1314	Cops6	0.557329
1315	Cnpy4	0.316571
1316	Lamtor4	0.64689
1317	Pdgfa	0.710226
1318	Cox19	0.336731
1319	Mafk	1.76662
1320	Eif3b	0.670801
1321	Wipi2	0.723915
1322	Actb	28.3586
1323	Fscn1	0.868227
1324	Kdelr2	2.22938
1325	Rac1	5.48503
1326	Fam220a	0.917696
1327	Cyth3	2.23215
1328	Bri3	2.44909
1329	Arpc1a	1.09063
1330	Arpc1b	5.8213
1331	Pdap1	0.727711
1332	Bud31	0.734317
1333	Atp5j2	3.05666
1334	Zfp655	0.710927
1335	Rpl21	13.4945
1336	Rasl11a	0.733972
1337	Polr1d	2.70325
1338	Pomp	2.24424
1339	Slc7a1	0.570572
1340	Ubl3	0.694864
1341	Hmgb1	4.29221
1342	Medag	1.42397
1343	Hsph1	2.61801
1344	N4bp2l2	0.642861
1345	Stard13	0.411343
1346	Samd9l	0.45902
1347	Tfpi2	0.702094
1348	Gng11	0.757037
1349	Col1a2	32.9791
1350	Sgce	0.862177
1351	Pon2	0.458961
1352	Sem1	4.22242
1353	Tac1	0.677348
1354	Asns	0.709479
1355	Ndufa4	3.57413
1356	Tmem106b	0.415878
1357	Foxp2	0.393192
1358	Mdfic	0.599174
1359	Cav1	0.376609
1360	Capza2	1.60823
1361	Lsm8	0.362691
1362	Cped1	1.90081
1363	Fam3c	0.471075
1364	Ndufa5	1.58214
1365	Wasl	0.57389
1366	Zfp800	0.48612
1367	Gcc1	0.647244
1368	Arf5	4.43832
1369	Hilpda	1.05177
1370	Calu	1.70074
1371	Flnc	0.758854
1372	Atp6v1f	2.63526
1373	Smo	0.326392
1374	Ube2h	0.91569
1375	Mest	0.374005
1376	Lncpint	0.715415
1377	Mkln1	0.358349
1378	Chchd3	0.502728
1379	Akr1b3	0.925884
1380	Akr1b8	0.337295
1381	Bpgm	9.63731
1382	Cald1	5.81186
1383	Tmem140	1.40646
1384	Cnot4	0.588798
1385	1810058I24Rik	1.03064
1386	Fam180a	0.612703
1387	Mtpn	0.521558
1388	Ptn	3.6866
1389	Creb3l2	0.966434
1390	Zc3hav1	1.48255
1391	Ubn2	0.39434
1392	Fmc1	0.545034
1393	Luc7l2	1.36551
1394	Kdm7a	0.548625
1395	Dennd2a	0.352156
1396	Ndufb2	1.65254
1397	Mrps33	0.739415
1398	Ssbp1	0.320643
1399	Zyx	0.703426
1400	Cul1	1.00926
1401	Pdia4	0.732834
1402	Rarres2	6.10874
1403	Tmem176b	3.60585
1404	Tmem176a	2.74796
1405	Malsu1	0.53995
1406	Tra2a	1.34239
1407	Mpp6	0.67973
1408	Cycs	2.60832
1409	Hnrnpa2b1	2.93988
1410	Cbx3	1.00689
1411	Hibadh	0.481591
1412	Tax1bp1	2.34552
1413	Fkbp14	0.364073
1414	Gars	1.11848
1415	Inmt	0.383196
1416	Aqp1	2.36598
1417	Lsm5	0.402042
1418	Fkbp9	3.24945
1419	Herc6	0.346985
1420	Ndnf	0.970033
1421	Gng12	1.54485
1422	Gadd45a	1.6092
1423	Serbp1	2.7707
1424	Krcc1	0.373815
1425	Chmp3	0.51064
1426	Mrpl35	0.339517
1427	Immt	0.350102
1428	Tmem150a	0.310863
1429	Vamp8	0.731222
1430	Mat2a	17.0318
1431	Capg	1.09244
1432	Tgoln1	1.36234
1433	Kcmf1	1.3165
1434	Tmsb10	20.7886
1435	Suclg1	0.564882
1436	Pole4	1.3793
1437	Hk2	4.22392
1438	Mthfd2	1.34069
1439	Mob1a	0.331164
1440	Bola3	0.751845
1441	Tex261	0.433202
1442	Cyp26b1	0.951894
1443	Cct7	1.33387
1444	Dusp11	1.0463
1445	Snrpg	1.11355
1446	Pcbp1	2.0178
1447	Snrnp27	0.413832
1448	Anxa4	0.307721
1449	Gfpt1	0.46658
1450	Antxr1	1.14135
1451	Cnbp	4.58614
1452	Copg1	0.472119
1453	Rab7	2.05351
1454	Rpn1	0.622326
1455	Ruvbl1	0.326212
1456	Sec61a1	0.814718
1457	Podxl2	0.862677
1458	Fbln2	0.493502
1459	Lsm3	0.381346
1460	Slc6a6	6.39967
1461	Ccdc174	0.419769
1462	Mrps25	0.467938
1463	Adamts9	0.302469
1464	Tmf1	0.442803
1465	Arl6ip5	6.00853
1466	Foxp1	1.31578
1467	Rybp	1.01657
1468	Gxylt2	0.300317
1469	Ppp4r2	0.951365
1470	Pdzrn3	0.383733
1471	Itpr1	0.639245
1472	Bhlhe40	3.04829
1473	Arl8b	0.519541
1474	Lmcd1	2.13164
1475	Gt(ROSA)26Sor	0.419396
1476	Camk1	0.744661
1477	Arpc4	0.394679
1478	Jagn1	0.331448
1479	Emc3	0.707855
1480	Brk1	0.863088
1481	Sec13	0.582664
1482	Vgll4	0.46607
1483	Raf1	0.40134
1484	Rpl32	15.4233
1485	Cxcl12	2.16688
1486	Hnrnpf	3.96034
1487	Csgalnact2	0.407636
1488	Erc1	0.424985
1489	Wnk1	1.13855
1490	Il17ra	0.452362
1491	Atp6v1e1	0.843297
1492	A2m	1.68454
1493	Mfap5	4.50234
1494	Pex5	0.677632
1495	C1ra	0.993863
1496	C1s1	1.52485
1497	C1rb	0.681624
1498	C1s2	0.543919
1499	Emg1	0.768422
1500	Phb2	0.695582
1501	Tpi1	1.74472
1502	P3h3	2.26801
1503	Ptms	6.04745
1504	Mlf2	0.703664
1505	Cops7a	0.444934
1506	Pianp	0.408652
1507	Chd4	0.731372
1508	Gapdh	9.48232
1509	Mrpl51	0.53208
1510	Ltbr	0.30416
1511	Tnfrsf1a	2.42667
1512	Cd9	12.2218
1513	Ccnd2	1.58698
1514	Tspan11	0.385684
1515	Fkbp4	0.681321
1516	Clec2d	1.81003
1517	Gabarapl1	0.688596
1518	Ybx3	3.42355
1519	Smim10l1	1.06841
1520	Etv6	0.421117
1521	Lrp6	1.36263
1522	Gprc5a	2.3566
1523	Hebp1	1.64017
1524	Emp1	14.4806
1525	H2afj	1.11558
1526	Wbp11	0.474382
1527	Mgp	67.8194
1528	Arhgdib	1.07972
1529	Rerg	0.563005
1530	Strap	1.58927
1531	Mgst1	1.16618
1532	Aebp2	0.332784
1533	Pde3a	0.427101
1534	Golt1b	0.791274
1535	Ldhb	0.843051
1536	Etnk1	1.22
1537	Bcat1	0.354582
1538	Kras	1.45692
1539	Bhlhe41	0.645237
1540	Ints13	0.351309
1541	Fgfr1op2	0.519762
1542	Tm7sf3	0.49738
1543	Med21	0.516464
1544	Ppfibp1	0.8696
1545	Pthlh	0.340958
1546	Ergic2	0.851489
1547	Tmtc1	0.462878
1548	Dennd5b	0.628327
1549	Myadm	0.446748
1550	Ndufa3	0.390013
1551	Tsen34	0.797314
1552	Rps9	17.4877
1553	Cdc42ep5	0.374287
1554	Cox6b2	0.681081
1555	Il11	2.77618
1556	Rpl28	13.6045
1557	Ube2s	4.43034
1558	U2af2	0.417825
1559	Peg3	0.638749
1560	Zfp954	0.475423
1561	Clcn4	0.65097
1562	Rps5	15.9769
1563	Trim28	0.386061
1564	Chmp2a	1.35861
1565	Ube2m	1.05632
1566	Selenow	6.87144
1567	Nop53	0.732013
1568	Ehd2	0.411863
1569	Napa	1.11291
1570	Sae1	0.340282
1571	Tmem160	0.807489
1572	Ap2s1	0.385696
1573	Slc1a5	0.853354
1574	Dact3	0.358545
1575	Ptgir	0.821592
1576	Calm3	1.26426
1577	Snrpd2	1.73572
1578	Fosb	10.871
1579	Ercc1	0.818608
1580	Trappc6a	0.375164
1581	Gemin7	0.429221
1582	Relb	0.418501
1583	Clptm1	0.393589
1584	Apoe	51.5747
1585	Tomm40	0.458256
1586	Bcl3	0.44705
1587	Pvr	0.533519
1588	Plaur	3.88884
1589	Gm9844	0.418208
1590	Rps19	20.6413
1591	Rabac1	4.4255
1592	Gsk3a	0.425148
1593	Tgfb1	2.32471
1594	Axl	0.929146
1595	Cyp2f2	1.18664
1596	Egln2	0.400591
1597	Snrpa	0.402618
1598	Itpkc	0.633931
1599	Numbl	0.421333
1600	Ltbp4	3.30248
1601	Blvrb	0.770083
1602	Sertad1	1.02663
1603	Pld3	0.634152
1604	Akt2	0.998691
1605	Psmc4	0.97246
1606	Fbl	0.860411
1607	Eid2	0.346821
1608	Rps16	23.0847
1609	Plekhg2	0.325978
1610	Zfp36	1.11573
1611	Med29	0.515557
1612	Samd4b	0.89293
1613	Nfkbib	0.476608
1614	Sirt2	0.552364
1615	Hnrnpl	0.545167
1616	Ech1	0.451447
1617	Actn4	1.34123
1618	Eif3k	2.14131
1619	Psmd8	1.37672
1620	Yif1b	0.742734
1621	Capns1	2.14429
1622	Tbcb	0.783137
1623	Psenen	1.00867
1624	Cox6b1	2.67749
1625	Rbm42	0.520303
1626	Tmem147	0.639369
1627	Fxyd5	1.31278
1628	Fxyd1	2.51482
1629	Scn1b	0.453369
1630	Wtip	0.761756
1631	Uba2	0.523069
1632	Gpi1	1.2605
1633	4931406P16Rik	0.402368
1634	Lsm14a	0.401096
1635	Cebpg	1.17302
1636	Cebpa	0.620013
1637	Pdcd5	1.17607
1638	Plekhf1	0.580042
1639	Pop4	0.486081
1640	Etfb	0.894705
1641	Clec11a	2.51574
1642	Emc10	1.44876
1643	Atf5	1.46446
1644	Nup62	0.45264
1645	Ptov1	1.65309
1646	Prmt1	0.907876
1647	Rras	1.18231
1648	Rcn3	3.04075
1649	Fcgrt	3.30227
1650	Rps11	16.6212
1651	Rpl13a	0.631139
1652	Snrnp70	0.92018
1653	Ftl1	37.1192
1654	Bax	0.728569
1655	Nucb1	0.869345
1656	Ppp1r15a	3.51089
1657	Plekha4	0.30072
1658	Dbp	0.364762
1659	Rpl18	15.512
1660	Cyth2	0.772115
1661	Kdelr1	1.25686
1662	Emp3	7.87882
1663	Saa3	0.927791
1664	Ldha	6.06955
1665	Tsg101	0.520674
1666	Spty2d1	0.431055
1667	Cyfip1	0.320629
1668	Nipa2	0.554435
1669	Herc2	0.354446
1670	Ube3a	0.717496
1671	Ndn	0.821727
1672	Klf13	0.731284
1673	Mtmr10	0.354448
1674	Mphosph10	0.879795
1675	Mcee	0.421373
1676	Nsmce3	0.658102
1677	Snrpa1	0.949179
1678	Selenos	1.96688
1679	Mef2a	1.15284
1680	Igf1r	0.886843
1681	Nr2f2	0.484113
1682	Chd2	0.47909
1683	Akap13	2.12509
1684	Ntrk3	0.455784
1685	Aen	0.501551
1686	Isg20	0.98293
1687	Mfge8	0.889337
1688	Anpep	0.312315
1689	Idh2	0.458023
1690	Furin	0.519808
1691	Iqgap1	1.10636
1692	Sec11a	1.43942
1693	Rps17	3.60993
1694	Fam103a1	0.338562
1695	Btbd1	0.634766
1696	Hdgfl3	0.45445
1697	Adamtsl3	0.549601
1698	Mesd	0.547394
1699	Zfand6	0.527201
1700	Ctsc	4.20168
1701	Fzd4	0.483458
1702	Prss23	3.14083
1703	Hikeshi	0.49759
1704	Picalm	1.22838
1705	Tmem126a	0.458543
1706	Pcf11	0.455371
1707	Ndufc2	1.33291
1708	Aamdc	0.409957
1709	Acer3	0.449585
1710	Lrrc32	0.364363
1711	Thap12	0.677672
1712	Wnt11	1.0997
1713	Uvrag	0.509484
1714	Serpinh1	5.75733
1715	Rps3	16.2732
1716	Spcs2	1.42239
1717	Ppme1	0.949239
1718	Ucp2	0.588072
1719	Mrpl48	0.647967
1720	Rab6a	1.29334
1721	Lamtor1	0.420617
1722	Nup98	1.01324
1723	Stim1	0.397539
1724	Hbb-bt	0.309279
1725	Hbb-bs	2.57481
1726	Cavin3	3.57366
1727	Smpd1	0.414383
1728	Timm10b	0.341626
1729	Ilk	0.390296
1730	Taf10	0.719455
1731	Mrpl17	0.764345
1732	Eif3f	2.06766
1733	Lmo1	0.402378
1734	Rpl27a	21.3427
1735	St5	0.31613
1736	Tmem9b	0.342537
1737	Dennd5a	0.420518
1738	Tmem41b	0.366444
1739	Ipo7	0.74449
1740	Swap70	0.396443
1741	Eif4g2	6.06857
1742	Usp47	0.40344
1743	Dkk3	0.441769
1744	Mical2	0.379584
1745	Parva	1.06027
1746	Tead1	1.32052
1747	Btbd10	0.314903
1748	Far1	0.583681
1749	Rras2	0.490385
1750	Copb1	1.02381
1751	Psma1	1.06539
1752	1110004F10Rik	0.743138
1753	Rps13	16.2109
1754	Nucb2	0.960787
1755	Rps15a	16.3017
1756	Arl6ip1	1.23974
1757	Smg1	0.500112
1758	Coq7	0.319203
1759	Gde1	0.710469
1760	Knop1	0.326206
1761	Thumpd1	0.301299
1762	Tmem159	0.439016
1763	Crym	0.386054
1764	Uqcrc2	0.748635
1765	Mosmo	0.366947
1766	Cdr2	0.521337
1767	Mettl9	1.07204
1768	Ndufab1	1.41605
1769	Rbbp6	1.31538
1770	Arhgap17	0.319267
1771	Nsmce1	0.35631
1772	Il4ra	0.440028
1773	Atxn2l	0.575467
1774	Eif3c	2.5015
1775	Nupr1	10.8699
1776	Bola2	0.592196
1777	Mapk3	0.590119
1778	Ypel3	0.733146
1779	Aldoa	5.04289
1780	Tmem219	0.333975
1781	Zfp771	0.324564
1782	Bcl7c	1.01872
1783	Stx4a	0.431476
1784	Vkorc1	2.11142
1785	Fus	1.85165
1786	Tgfb1i1	0.374987
1787	Rgs10	0.340713
1788	Tial1	0.377333
1789	Bag3	2.41096
1790	Fgfr2	1.28707
1791	Nsmce4a	0.609935
1792	Htra1	4.45045
1793	Acadsb	0.404165
1794	Bub3	0.5965
1795	Cpxm2	1.85274
1796	Oat	4.73336
1797	Zranb1	0.484553
1798	Bccip	0.583647
1799	Glrx3	1.09638
1800	Ppp2r2d	0.575901
1801	Fuom	0.306294
1802	Bet1l	0.460877
1803	Psmd13	0.656638
1804	Ifitm2	15.086
1805	Ifitm1	1.67684
1806	Ifitm3	28.0918
1807	Rnh1	3.44756
1808	Hras	0.847794
1809	Irf7	0.80799
1810	Taldo1	1.15167
1811	Rplp2	8.5974
1812	Cd151	0.321528
1813	Polr2l	0.87234
1814	Tspan4	1.86408
1815	Tollip	0.47187
1816	Ctsd	2.5763
1817	Lsp1	0.623303
1818	Mrpl23	0.941421
1819	Cd81	7.45069
1820	Kcnq1ot1	1.82415
1821	Cdkn1c	4.3057
1822	Nap1l4	0.541641
1823	Cars	0.495663
1824	Cttn	0.433283
1825	Akap12	3.42411
1826	Pcmt1	0.833009
1827	Lats1	0.409218
1828	Ginm1	1.33639
1829	Ppil4	0.451255
1830	Tab2	0.306471
1831	Sash1	0.362327
1832	Samd5	0.338108
1833	Fbxo30	0.554555
1834	Utrn	0.354739
1835	Stx11	1.97031
1836	Sf3b5	1.03437
1837	Plagl1	1.90876
1838	Ltv1	0.371165
1839	Phactr2	0.422643
1840	Aig1	1.07247
1841	Hivep2	1.32337
1842	Cited2	1.51683
1843	Heca	0.372127
1844	Abracl	2.49256
1845	Perp	1.13949
1846	Ifngr1	0.400007
1847	Bclaf1	0.71627
1848	Hbs1l	0.311582
1849	Sgk1	5.93096
1850	Tbpl1	0.345723
1851	Rps12	11.167
1852	Stx7	0.405035
1853	Ctgf	13.8806
1854	Enpp1	0.385269
1855	Epb41l2	1.0104
1856	Lama2	0.926547
1857	Ptprk	0.846199
1858	Rnf217	0.710186
1859	Rwdd1	1.12826
1860	Dse	0.333333
1861	Col10a1	0.380103
1862	Amd2	0.304641
1863	Hdac2	0.370495
1864	Marcks	1.33358
1865	Lama4	0.586515
1866	Amd1	0.505667
1867	Cd164	0.870111
1868	Snx3	2.189
1869	Sec63	0.706744
1870	Sobp	0.356071
1871	Cd24a	0.885533
1872	Ascc3	0.659023
1873	Asf1a	0.342229
1874	Man1a	0.452543
1875	Gja1	1.52412
1876	Serinc1	1.51834
1877	Smpdl3a	1.11709
1878	Lims1	0.575995
1879	Ranbp2	0.948004
1880	Sowahc	0.556933
1881	P4ha1	0.877808
1882	Ddit4	1.01775
1883	Anapc16	0.562839
1884	Psap	3.34243
1885	Sgpl1	0.430708
1886	Ppa1	2.77163
1887	Sar1a	3.145
1888	Hk1	0.634191
1889	Vps26a	0.40299
1890	Srgn	0.726127
1891	Ddx21	1.0727
1892	Ddx50	1.21672
1893	Ccar1	0.524888
1894	Hnrnph3	0.661177
1895	Sirt1	0.312134
1896	Reep3	1.22471
1897	Jmjd1c	1.94302
1898	Arid5b	2.69427
1899	Bicc1	1.0391
1900	Tfam	0.420604
1901	Cisd1	0.467459
1902	Zwint	1.0989
1903	Snrpd3	1.15651
1904	Ddt	0.490893
1905	Gstt1	0.563403
1906	Mif	1.71613
1907	S100b	0.427191
1908	Col6a2	1.80213
1909	Col6a1	4.03053
1910	Pofut2	1.2526
1911	Adarb1	0.47998
1912	Pttg1ip	4.75338
1913	Sumo3	0.588648
1914	Ube2g2	0.397055
1915	Agpat3	0.484018
1916	Rrp1	0.828777
1917	Cstb	9.81426
1918	Cdc34	0.320051
1919	Bsg	9.74305
1920	Fstl3	0.355199
1921	Ptbp1	2.23825
1922	R3hdm4	0.379664
1923	Wdr18	0.319098
1924	Tmem259	0.343761
1925	Cnn2	0.508463
1926	Polr2e	0.391707
1927	Gpx4	8.60363
1928	Sbno2	0.848402
1929	Stk11	0.316534
1930	Atp5d	2.70816
1931	Midn	0.621822
1932	Cirbp	0.820393
1933	Ndufs7	0.868759
1934	Dazap1	0.719958
1935	Rps15	2.89071
1936	Mbd3	0.577556
1937	Uqcr11	1.50582
1938	Abhd17a	0.310856
1939	Csnk1g2	0.437602
1940	Mknk2	0.446248
1941	Dot1l	0.738271
1942	Oaz1	14.7794
1943	Lsm7	0.761431
1944	Timm13	1.1855
1945	Gadd45b	6.4752
1946	Sgta	0.424719
1947	Map2k2	1.11389
1948	Zbtb7a	0.3444
1949	Eef2	3.30523
1950	Mrpl54	0.840969
1951	Hmg20b	0.429067
1952	Dohh	0.417009
1953	Nfic	0.616977
1954	Gna11	0.759742
1955	Aes	2.31221
1956	Txnrd1	3.41427
1957	D10Wsu102e	0.55603
1958	Ckap4	2.0616
1959	Tcp11l2	0.70749
1960	Tmem263	0.422368
1961	Cry1	0.373623
1962	Rtcb	0.358775
1963	Syn3	0.347613
1964	Timp3	22.1944
1965	Hsp90b1	5.2935
1966	Igf1	0.538503
1967	Chpt1	0.718964
1968	Arl1	2.8199
1969	Gas2l3	0.376993
1970	Ikbip	0.932139
1971	Slc25a3	9.78718
1972	Rmst	0.307721
1973	Snrpf	1.45308
1974	Ntn4	0.360982
1975	Metap2	1.215
1976	Ndufa12	1.296
1977	Tmcc3	0.594311
1978	Socs2	0.779587
1979	Mrpl42	0.478185
1980	Ube2n	1.85699
1981	Nudt4	0.905181
1982	Eea1	0.992944
1983	Btg1	7.53174
1984	Dcn	176.954
1985	Lum	24.6983
1986	Atp2b1	0.808876
1987	Kitl	3.77597
1988	Ccdc59	0.752417
1989	Ppp1r12a	0.526686
1990	Csrp2	3.53604
1991	Nap1l1	1.54462
1992	Phlda1	8.08273
1993	Atxn7l3b	1.50225
1994	Tbc1d15	0.47021
1995	Rab21	2.12535
1996	Thap2	0.558204
1997	Zfc3h1	0.328319
1998	Cct2	1.37535
1999	Yeats4	0.405943
[truncated: 1,916 more rows]
